# Supplementary material for: Identification of Novel and Conserved miRNAs from Extreme Halophyte, Oryza coarctata, a Wild Relative of Rice
Source: PLoS One. 2015 Oct 27;10(10):e0140675. doi: 10.1371/journal.pone.0140675 (PMC4623511; doi:10.1371/journal.pone.0140675)
Supplement: S2 Table — (XLSX) [file pone.0140675.s007.xlsx]

## Sheet: Sheet1
Table S2: List of known miRNAs of control library
Oryza coarctata miRNA	Read_Count	% Identity	Mismatches	E-value
oco-miR408-3p	17	100	0	1e-05
oco-miR159c	3	100	0	6e-06
oco-miR5077	2	94.74	1	6e-06
oco-miR3982-5p	1	100	0	8e-06
oco-miR319a-5p	1	100	0	8e-07
oco-miR2873b	1	94.74	1	8e-07
oco-miR393b-5p	1	100	0	8e-06
oco-miR2102-5p	1	94.44	1	8e-06
oco-miR5514	1	100	0	1e-07
oco-miR5788	1	100	0	1e-07
oco-miR171c-5p	1	100	0	1e-07
oco-miR2094-3p	1	100	0	1e-06
oco-miR1863c	1	100	0	1e-06
oco-miR6250	2	95.45	1	1e-05
oco-miR2868	1	100	0	1e-07
oco-miR2118d	1	100	0	6e-07
oco-miR5508	1	100	0	6e-07
oco-miR1876	1	91.67	2	6e-06
oco-miR5338	1	100	0	6e-06
oco-miR1850.2	1	100	0	6e-06
oco-miR5161	1	100	0	6e-06
oco-miR2101-3p	1	100	0	6e-06
oco-miR1432-3p	1	100	0	6e-06
oco-miR1875	1	100	0	6e-06
oco-miR5506	1	100	0	9e-05
oco-miR439g	1	100	0	6e-06
oco-miR6249a	1	100	0	6e-06
oco-miR5534a	1	100	0	9e-05
oco-miR5160	1	100	0	0.0006
oco-miR812f	1	100	0	0.0006
oco-miR2275b	1	100	0	0.0006
oco-miR2865	1	100	0	0.0006
oco-miR166a-5p	1	100	0	0.0006
oco-miR7693-3p	1	94.44	1	0.0006
oco-miR169p	1	100	0	0.0006
oco-miR5078	1	94.12	1	9e-05
oco-miR419	1	100	0	0.0006
oco-miR3979-5p	1	100	0	0.0006
oco-miR166e-3p	2	100	0	0.0005
oco-miR5541	2	100	0	8e-05
oco-miR169i-5p.2	1	100	0	0.0005
oco-miR414	1	100	0	0.0005
oco-miR1862f	1	100	0	0.0005
oco-miR396f-3p	1	100	0	8e-05
oco-miR7693-5p	1	100	0	0.0005
oco-miR531b	1	100	0	0.0005
oco-miR5074	1	100	0	0.0005
oco-miR2091-5p	1	100	0	8.9e-05
oco-miR1846d-3p	1	100	0	0.0005
oco-miR6254	1	100	0	0.0005
oco-miR2863a	1	100	0	0.0005
oco-miR2099-3p	1	100	0	0.0005
oco-miR1854-5p	1	100	0	9e-06
oco-miR812i	1	100	0	0.0005
oco-miR814c	1	100	0	0.0005
oco-miR5829	2	100	0	0.0004
oco-miR5815	1	100	0	0.0004
oco-miR5533	1	100	0	0.0004
oco-miR1882e-3p	1	100	0	0.0004
oco-miR1319b	1	100	0	0.0004
oco-miR1850.3	1	94.74	1	0.0004
oco-miR5825	1	100	0	0.0004
oco-miR5542	1	100	0	0.0004
oco-miR530-3p	1	94.74	1	0.0004
oco-miR1883a	1	100	0	0.0004
oco-miR1852	1	100	0	0.0004
oco-miR1854-3p	1	100	0	0.0004
oco-miR6248	1	94.44	1	0.0004
oco-miR5507	1	100	0	0.0004
oco-miR2924	1	100	0	0.0004
oco-miR2867-5p	1	100	0	0.0004
oco-miR5144-5p	1	100	0	0.0004
oco-miR160e-3p	1	100	0	0.0004
oco-miR5505	1	100	0	0.0004
oco-miR5544	1	100	0	0.0004
oco-miR535-3p	65	100	0	0.0003
oco-miR2120	1	94.44	1	0.0003
oco-miR7694-5p	1	100	0	0.0003
oco-miR5827	1	100	0	0.0003
oco-miR5155	1	100	0	0.0003
oco-miR1846e	1	100	0	0.0003
oco-miR5496	1	100	0	0.0003
oco-miR5809	1	100	0	0.0003
oco-miR160d-3p	1	100	0	0.0003
oco-miR5503	1	100	0	0.0003
oco-miR172d-5p	1	100	0	0.0003
oco-miR5534b	1	100	0	0.0002
oco-miR2929	1	100	0	0.0002
oco-miR5509	1	100	0	0.0002
oco-miR5792	1	100	0	0.0002
oco-miR1863a	2	100	0	0.0001
oco-miR399k	2	100	0	0.0001
oco-miR398a	2	100	0	0.0001
oco-miR5817	1	100	0	0.0001
oco-miR5806	1	100	0	0.0001
oco-miR1865-3p	1	100	0	0.0001
oco-miR1866-5p	1	100	0	0.0001
oco-miR5799	1	94.44	1	0.0001
oco-miR5811	1	100	0	0.0001
oco-miR5080	1	100	0	0.0001
oco-miR2864.1	1	100	0	0.0001
oco-miR5498	1	100	0	0.0001
oco-miR171f-5p	1	100	0	0.0001
oco-miR319a-3p	1	100	0	0.0001
oco-miR3980a-3p	2	100	0	9e-05
oco-miR396h	13	100	0	8e-05
oco-miR396f-5p	8	100	0	8e-05
oco-miR169c	5	100	0	8e-05
oco-miR159a.2	3	100	0	8e-05
oco-miR5537	1	100	0	8e-05
oco-miR5504	1	100	0	8e-05
oco-miR2099-5p	1	100	0	8e-05
oco-miR5491	1	100	0	8e-05
oco-miR2104	1	100	0	8e-05
oco-miR1437b-5p	1	100	0	5e-05
oco-miR2118p	1	94.44	1	5e-05
oco-miR1320-3p	1	100	0	4e-05
oco-miR1846b-5p	1	100	0	4e-05
oco-miR1436	1	95.24	1	4e-05
oco-miR5340	1	100	0	3e-05
oco-miR5075	1	94.44	1	3e-05
oco-miR166j-5p	5	95.24	1	2e-05
oco-miR396c-3p	4	100	0	2e-05
oco-miR1424	1	100	0	2e-05
oco-miR1873	1	91.3	2	2e-05
oco-miR818e	1	100	0	2e-05
oco-miR2927	1	100	0	2e-05
oco-miR1878	1	91.3	2	1e-05
oco-miR5796	1	94.44	1	1e-05
oco-miR166b-5p	1	100	0	1e-05
oco-miR1425-5p	527	95.24	1	5e-06
oco-miR399d	22	100	0	3e-07
oco-miR5083	8	100	0	4e-07
oco-miR1425-3p	2	100	0	4e-07
oco-miR2275d	1	94.74	1	5e-07
oco-miR812q	1	100	0	6e-07
oco-miR2118o	1	100	0	6e-07
oco-miR1858b	1	100	0	6e-07
oco-miR6253	1	100	0	6e-07
oco-miR5538	1	100	0	9e-07
oco-miR5156	1	100	0	1e-06
oco-miR5523	1	100	0	2e-06
oco-miR5798	2	100	0	2e-06
oco-miR156c-3p	5	100	0	5e-06
oco-miR393b-3p	138	100	0	5e-06
oco-miR395x	8	100	0	5e-06
oco-miR5082	2	100	0	5e-06
oco-miR5145	1	100	0	5e-06
oco-miR164a	78	100	0	5e-06
oco-miR167b	11	100	0	5e-06
oco-miR2874	1	100	0	5e-06
oco-miR168a-3p	56	100	0	5e-06
oco-miR5073	4	100	0	3e-07
oco-miR5528	1	100	0	3e-07
oco-miR5823	1	100	0	2e-07
oco-miR1861m	1	100	0	1e-07
oco-miR444d.3	26	100	0	9e-08
oco-miR395l	6	100	0	9e-08
oco-miR5150-3p	1	100	0	9e-08
oco-miR393a	316	100	0	8e-08
oco-miR5072	92	100	0	8e-08
oco-miR1429-3p	30	100	0	8e-08
oco-miR530-5p	28	100	0	8e-08
oco-miR1432-5p	6	100	0	8e-08
oco-miR156k	3	95.24	1	8e-08
oco-miR156j-3p	3	100	0	8e-08
oco-miR5489	1	100	0	8e-08
oco-miR2920	1	100	0	8e-08
oco-miR5819	1	100	0	8e-08
oco-miR2100-5p	1	100	0	8e-08
oco-miR5517	1	100	0	8e-08
oco-miR2931	1	100	0	8e-08
oco-miR1848	1	100	0	8e-08
oco-miR5079b	1	100	0	8e-08
oco-miR166c-3p	17092	100	0	2e-08
oco-miR396e-5p	5178	100	0	2e-08
oco-miR168a-5p	1795	100	0	2e-08
oco-miR159b	1374	100	0	2e-08
oco-miR535-5p	1245	100	0	2e-08
oco-miR167i-5p	1150	100	0	2e-08
oco-miR827	856	100	0	2e-08
oco-miR166h-3p	389	100	0	2e-08
oco-miR162a	302	100	0	2e-08
oco-miR156g-5p	265	100	0	2e-08
oco-miR160a-5p	241	100	0	2e-08
oco-miR444c.1	160	100	0	2e-08
oco-miR444b.2	133	100	0	2e-08
oco-miR2871b	112	100	0	2e-08
oco-miR444e	69	100	0	2e-08
oco-miR2871a-5p	63	100	0	2e-08
oco-miR164e	44	100	0	2e-08
oco-miR398b	43	100	0	2e-08
oco-miR5826	42	100	0	2e-08
oco-miR171f-3p	34	100	0	2e-08
oco-miR394	34	100	0	2e-08
oco-miR396c	29	100	0	2e-08
oco-miR529b	21	100	0	2e-08
oco-miR172a	16	100	0	2e-08
oco-miR444a-5p	15	100	0	2e-08
oco-miR160e-5p	15	100	0	2e-08
oco-miR396a-5p	12	100	0	2e-08
oco-miR166d-5p	11	100	0	2e-08
oco-miR390-5p	9	100	0	2e-08
oco-miR167i-3p	8	95.24	1	2e-08
oco-miR396e-3p	7	94.74	1	2e-08
oco-miR169g	6	100	0	2e-08
oco-miR167h-3p	6	100	0	2e-08
oco-miR414	6	100	0	2e-08
oco-miR169a	4	100	0	2e-08
oco-miR5337a	4	100	0	2e-08
oco-miR159f	4	100	0	2e-08
oco-miR171e-5p	4	95.24	1	2e-08
oco-miR171i-3p	4	100	0	2e-08
oco-miR2118f	2	94.74	1	2e-08
oco-miR319a-3p.2-3p	2	100	0	2e-08
oco-miR2907a	1	100	0	2e-08
oco-miR1853-3p	1	100	0	2e-08
oco-miR438	1	100	0	2e-08
oco-miR5804	1	100	0	2e-08
oco-miR5539b	2	100	0	1e-08
oco-miR1861n	2	100	0	1e-08
oco-miR168b	1	100	0	1e-08
oco-miR166c-5p	2	100	0	9e-09
oco-miR1870-3p	1	100	0	8e-09
oco-miR2102-3p	1	100	0	8e-09
oco-miR528-3p	1	100	0	8e-09
oco-miR817	1	100	0	8e-09
oco-miR169o	10	100	0	6e-09
oco-miR397a	6	100	0	4e-10
oco-miR156l-5p	3	100	0	4e-10
oco-miR1877	1	100	0	2e-09
oco-miR5535	1	100	0	2e-09
oco-miR5493	1	100	0	2e-09
oco-miR166k-3p	176	100	0	3e-09
oco-miR528-5p	43	100	0	6e-09
oco-miR1866-3p	1	100	0	6e-09
oco-miR396c-5p	146	100	0	6e-09
oco-miR2905	1	94.44	1	6e-09
oco-miR1879	1	100	0	2e-08
oco-miR1439	1	94.74	1	2e-08
oco-miR160b-3p	1	100	0	2e-08
oco-miR169k	1	100	0	2e-08
oco-miR5833	1	100	0	8e-08
oco-miR415	1	100	0	8e-08
oco-miR1857-3p	1	100	0	8e-08
oco-miR2926	1	100	0	8e-08
oco-miR5821	1	100	0	8e-08
oco-miR167d-3p	1	100	0	8e-08
oco-miR6246	1	100	0	2e-08
oco-miR1860-3p	1	100	0	2e-08
oco-miR2118k	1	100	0	2e-08
oco-miR171g	1	100	0	2e-08
oco-miR5501	1	100	0	2e-08
oco-miR1846a-3p	1	100	0	2e-08
oco-miR5803	1	100	0	2e-08
oco-miR3979-3p	1	100	0	2e-08
oco-miR5793	1	100	0	2e-08
oco-miR1846d-5p	1	100	0	2e-08
oco-miR5143a	1	100	0	2e-08
oco-miR2863b	1	100	0	2e-08
oco-miR1847.1	1	100	0	2e-08
oco-miR5076	1	100	0	2e-08
oco-miR815b	1	100	0	2e-08
oco-miR172c	1	95	1	2e-08
oco-miR166l-5p	1	95	1	2e-08
oco-miR5830	1	100	0	2e-08
oco-miR5532	1	100	0	2e-08
oco-miR444d.1	1	100	0	2e-08
oco-miR164d	1	100	0	2e-08
oco-miR418	1	100	0	2e-08
oco-miR1320-5p	1	100	0	9e-09
oco-miR5794	1	100	0	2e-08
oco-miR2118l	1	100	0	2e-08
oco-miR1871	1	100	0	2e-08
oco-miR5159	1	100	0	2e-08
oco-miR413	1	100	0	2e-08
oco-miR5144-3p	1	100	0	2e-08
oco-miR5525	1	100	0	2e-08
oco-miR159d	1	100	0	5e-08
oco-miR159e	1	100	0	8e-09
oco-miR395v	1	100	0	2e-08
oco-miR1874-5p	1	100	0	2e-08
oco-miR812k	1	100	0	9e-08
	32903
