# Supplementary material for: Identification of Novel and Conserved miRNAs from Extreme Halophyte, Oryza coarctata, a Wild Relative of Rice
Source: PLoS One. 2015 Oct 27;10(10):e0140675. doi: 10.1371/journal.pone.0140675 (PMC4623511; doi:10.1371/journal.pone.0140675)
Supplement: S3 Table — (XLSX) [file pone.0140675.s008.xlsx]

## Sheet: Sheet1
Supplimentray Table S3. List of known miRNAs of salt-treated library. (24h)			238
Oryza coarctata miRNA	Read_Count	% Identity	Mismatches	E-value
oco-miR166c-3p	45607	100	0	2e-08
oco-miR396e-5p	7544	100	0	2e-08
oco-miR168a-5p	5790	100	0	2e-08
oco-miR159b	3097	100	0	2e-08
oco-miR167i-5p	1913	100	0	2e-08
oco-miR535-5p	1534	100	0	2e-08
oco-miR827	979	100	0	2e-08
oco-miR1425-5p	772	95.24	1	5e-06
oco-miR162a	697	100	0	2e-08
oco-miR156g-5p	496	100	0	8e-08
oco-miR166h-3p	488	100	0	2e-08
oco-miR444c.1	399	100	0	2e-08
oco-miR160a-5p	243	100	0	2e-08
oco-miR2871b	234	100	0	2e-09
oco-miR166k-3p	232	100	0	2e-08
oco-miR168a-3p	219	100	0	4e-10
oco-miR5072	214	100	0	6e-07
oco-miR535-3p	197	100	0	2e-08
oco-miR444b.2	166	100	0	2e-08
oco-miR530-5p	118	100	0	8e-08
oco-miR393a	111	100	0	5e-07
oco-miR393b-3p	109	100	0	2e-08
oco-miR2871a-5p	84	100	0	0.0003
oco-miR398b	65	100	0	2e-08
oco-miR529b	58	100	0	3e-07
oco-miR164a	57	100	0	2e-08
oco-miR169g	55	100	0	2e-09
oco-miR1432-5p	46	100	0	2e-08
oco-miR166d-5p	46	100	0	2e-08
oco-miR169o	45	100	0	2e-08
oco-miR528-5p	43	100	0	2e-08
oco-miR394	39	100	0	8e-08
oco-miR444e	37	100	0	2e-08
oco-miR444a-5p	35	100	0	8e-08
oco-miR5083	31	100	0	9e-08
oco-miR166j-5p	30	95.24	1	5e-06
oco-miR171f-3p	29	100	0	2e-08
oco-miR1429-3p	28	100	0	0.001
oco-miR166e-3p	24	100	0	2e-08
oco-miR399d	22	100	0	2e-08
oco-miR408-3p	4	100	0	2e-08
oco-miR396e-3p	19	94.74	1	8e-05
oco-miR396h	17	100	0	2e-08
oco-miR167b	14	100	0	2e-08
oco-miR5073	12	100	0	4e-07
oco-miR156j-3p	12	100	0	6e-09
oco-miR396a-5p	12	100	0	2e-08
oco-miR172a	10	100	0	2e-08
oco-miR156k	10	95.24	1	5e-06
oco-miR395x	10	100	0	8e-05
oco-miR164e	9	100	0	6e-07
oco-miR397a	9	100	0	2e-08
oco-miR160e-5p	9	100	0	2e-08
oco-miR528-3p	8	100	0	2e-08
oco-miR159f	8	100	0	8e-08
oco-miR156c-3p	8	100	0	6e-09						7
oco-miR444d.3	8	100	0	2e-08
oco-miR319a-3p.2-3p	6	100	0	9e-08
oco-miR168b	6	94.74	1	8e-05
oco-miR166a-5p	6	100	0	2e-05
oco-miR396c-5p	5	100	0	9e-07
oco-miR390-5p	5	100	0	2e-08
oco-miR169a	5	100	0	2e-08
oco-miR167h-3p	4	100	0	2e-08
oco-miR1439	4	95	1	2e-05
oco-miR159e	4	100	0	3e-07
oco-miR169c	4	100	0	2e-08
oco-miR166b-5p	4	100	0	2e-08
oco-miR1432-3p	4	94.12	1	0.001
oco-miR393b-5p	4	100	0	6e-09
oco-miR1863b	4	100	0	8e-05
oco-miR395l	4	100	0	8e-08
oco-miR444d.1	4	100	0	8e-08
oco-miR164d	4	100	0	2e-08
oco-miR2876-3p	3	100	0	0.0004
oco-miR167i-3p	3	95.24	1	5e-06
oco-miR319a-3p	3	100	0	0.0006
oco-miR5509	3	100	0	0.001
oco-miR5078	3	94.74	1	0.0001
oco-miR5077	3	94.74	1	9e-05
oco-miR171i-3p	3	100	0	1e-06
oco-miR396f-5p	2	100	0	1e-08
oco-miR6253	2	100	0	9e-09
oco-miR5498	2	100	0	0.0005
oco-miR1859	2	100	0	0.0005
oco-miR1440a	2	100	0	0.0001
oco-miR156l-5p	2	100	0	6e-07
oco-miR5539b	2	100	0	1e-08
oco-miR2874	2	100	0	0.0001
oco-miR408-5p	2	100	0	2e-08
oco-miR1873	2	95.45	1	2e-06
oco-miR2867-5p	2	100	0	8e-05
oco-miR2863a	2	100	0	0.0005
oco-miR5503	2	100	0	3e-07
oco-miR5538	2	100	0	1e-08
oco-miR166c-5p	2	100	0	8e-08
oco-miR2102-5p	2	100	0	5e-05
oco-miR169n	2	100	0	2e-08
oco-miR396f-3p	2	100	0	2e-08
oco-miR5826	2	100	0	0.0001
oco-miR5501	2	100	0	2e-05
oco-miR2876-5p	2	100	0	0.0004
oco-miR171e-5p	2	95.24	1	5e-06
oco-miR159d	2	100	0	8e-08
oco-miR2275d	2	100	0	0.0006
oco-miR5811	1	100	0	0.0004
oco-miR5340	1	100	0	0.0004
oco-miR5827	1	100	0	0.0003
oco-miR5486	1	100	0	0.0006
oco-miR5507	1	100	0	0.0001
oco-miR5513	1	100	0	0.001
oco-miR5540	1	100	0	0.0004
oco-miR5526	1	100	0	0.0005
oco-miR5831	1	100	0	0.001
oco-miR5823	1	100	0	4e-05
oco-miR1850.3	1	100	0	0.0004
oco-miR6248	1	95.24	1	1e-05
oco-miR5162	1	100	0	0.0004
oco-miR2094-3p	1	100	0	0.0003
oco-miR167d-3p	1	100	0	6e-09
oco-miR1871	1	100	0	8e-05
oco-miR1875	1	100	0	4e-05
oco-miR414	1	100	0	8e-08
oco-miR1436	1	95	1	2e-05
oco-miR1846b-5p	1	100	0	0.0006
oco-miR390-3p	1	100	0	9e-08
oco-miR1857-3p	1	100	0	0.0004
oco-miR2878-3p	1	100	0	0.0004
oco-miR5339	1	100	0	0.0005
oco-miR166i-5p	1	100	0	0.0004
oco-miR2931	1	100	0	0.0006
oco-miR1876	1	91.67	2	2e-05
oco-miR5488	1	100	0	0.001
oco-miR2877	1	100	0	0.0006
oco-miR5076	1	100	0	6e-07
oco-miR530-3p	1	100	0	0.0005
oco-miR1852	1	100	0	0.0004
oco-miR5810	1	100	0	5e-06
oco-miR1861m	1	100	0	0.0001
oco-miR6255	1	100	0	0.0003
oco-miR1430	1	95.24	1	5e-06
oco-miR2120	1	94.44	1	0.0004
oco-miR5825	1	100	0	0.0006
oco-miR5159	1	100	0	3e-05
oco-miR2927	1	100	0	0.0006
oco-miR5496	1	94.44	1	0.0004
oco-miR2864.1	1	100	0	0.0005
oco-miR5144-5p	1	100	0	0.0003
oco-miR1879	1	95.83	1	1e-07
oco-miR2905	1	100	0	0.0008
oco-miR1854-3p	1	100	0	0.0006
oco-miR5819	1	100	0	0.0001
oco-miR5075	1	100	0	0.0001
oco-miR2926	1	100	0	0.0004
oco-miR6246	1	100	0	3e-09
oco-miR3979-3p	1	100	0	0.0003
oco-miR5144-3p	1	100	0	0.0005
oco-miR3980a-3p	1	100	0	0.0008
oco-miR5832	1	100	0	0.0006
oco-miR2105	1	94.44	1	0.0006
oco-miR2091-5p	1	100	0	0.0004
oco-miR167c-3p	1	100	0	0.0005
oco-miR5792	1	100	0	0.0004
oco-miR1882e-3p	1	100	0	5e-05
oco-miR1860-5p	1	100	0	0.0003
oco-miR5156	1	100	0	0.0001
oco-miR166g-5p	1	100	0	0.0005
oco-miR5523	1	100	0	8e-09
oco-miR815b	1	100	0	0.0005
oco-miR5155	1	100	0	0.0005
oco-miR5505	1	100	0	8e-09
oco-miR1877	1	100	0	0.0006
oco-miR418	1	100	0	0.0001
oco-miR812i	1	100	0	4e-05
oco-miR6250	1	100	0	8e-09
oco-miR1319a	1	100	0	0.0001
oco-miR1848	1	100	0	8e-05
oco-miR172d-5p	1	100	0	8e-08
oco-miR5809	1	100	0	0.0001
oco-miR5791	1	100	0	0.0001
oco-miR529a	1	100	0	8e-08
oco-miR1865-5p	1	100	0	0.0006
oco-miR1426	1	94.44	1	0.0006
oco-miR166l-5p	1	100	0	8e-08
oco-miR169p	1	100	0	8e-08
oco-miR415	1	100	0	0.0008
oco-miR1861f	1	100	0	0.0004
oco-miR810b.1	1	100	0	0.0006
oco-miR5158	1	100	0	0.0003
oco-miR5160	1	100	0	0.0002
oco-miR169q	1	100	0	2e-06
oco-miR5803	1	100	0	0.0006
oco-miR2863b	1	100	0	1e-05
oco-miR5074	1	100	0	0.001
oco-miR5082	1	100	0	4e-10
oco-miR1425-3p	1	100	0	0.0004
oco-miR2929	1	100	0	0.0003
oco-miR5508	1	100	0	0.0001
oco-miR396b-3p	1	100	0	8e-08
oco-miR5151	1	100	0	0.0003
oco-miR2275b	1	100	0	0.0005
oco-miR5815	1	100	0	0.0006
oco-miR5829	1	100	0	0.0006
oco-miR5079b	1	100	0	8e-09
oco-miR2095-3p	1	100	0	0.0006
oco-miR1863b.2	1	100	0	2e-09
oco-miR5813	1	100	0	0.0002
oco-miR169k	1	95.24	1	5e-06
oco-miR169r-5p	1	95.24	1	5e-06
oco-miR5517	1	100	0	0.0004
oco-miR5337a	1	100	0	8e-05
oco-miR5793	1	94.44	1	0.0006
oco-miR7693-3p	1	100	0	0.0005
oco-miR2873c	1	94.44	1	0.0003
oco-miR440	1	100	0	0.001
oco-miR1438	1	100	0	0.0005
oco-miR5145	1	100	0	0.0006
oco-miR1851	1	100	0	8e-05
oco-miR5837.1	1	100	0	1e-05
oco-miR159c	1	100	0	2e-07
oco-miR1862e	1	94.44	1	0.0006
oco-miR414	1	95	1	3e-05
oco-miR5532	1	100	0	4e-07
oco-miR172c	1	95	1	2e-05
oco-miR160d-3p	1	100	0	0.0002
oco-miR5081	1	100	0	0.0006
oco-miR2118k	1	100	0	0.0005
oco-miR398a	1	100	0	2e-08
oco-miR5143a	1	100	0	5e-06
oco-miR5500	1	100	0	0.0006
oco-miR399k	1	94.74	1	0.0002
oco-miR2118a	1	100	0	6e-09
oco-miR1428e-5p	1	100	0	0.0008
oco-miR159a.2	1	100	0	2e-08
oco-miR5798	1	100	0	0.0006
oco-miR5529	1	100	0	0.0004
oco-miR5542	1	100	0	0.0008
oco-miR435	1	100	0	0.0005
