# Supplementary material for: Identification of Novel and Conserved miRNAs from Extreme Halophyte, Oryza coarctata, a Wild Relative of Rice
Source: PLoS One. 2015 Oct 27;10(10):e0140675. doi: 10.1371/journal.pone.0140675 (PMC4623511; doi:10.1371/journal.pone.0140675)
Supplement: S4 Table — (XLSX) [file pone.0140675.s009.xlsx]

## Sheet: Sheet2
Supplimetray Table S4:List of novel miRNAs of control library.
miRNA	miRNA Sequence	Chromosome	Strand	MFE(kcal/mol)	Locotion	Cloning and sequencing*	Chr_Start	Chr_End	Mature miRNA length	Read Count	Precursor Start	Precursor End	Mature Start	Mature End	Precursor_Sequence	Hairpin Structure
oco-miR001-5p	GCTTCTGACCTGTGGCCCCT	Chr10	+	-42.4	3 UTR		19803347	19803429	20	9	19803347	19803429	19803357	19803376	TGAACATTGTGCTTCTGACCTGTGGCCCCTGCTCAGCCCCACAGAAACTAAGCTGGGGCCACATCTCAGAAGCATTGTGCATA	....(((.((((((((((..(((((((((.(((.((...........)).))).)))))))))..)))))))))).)))....
oco-miR002-3p	TTCTCCACGAGGCTCATACCAG	Chr10	+	-42	Intergenic		20458885	20458955	22	4	20458885	20458955	20458923	20458944	GCAGCGCTGAAGTATGAGCCCCGTGGACTAGCCATTGCTTCTCCACGAGGCTCATACCAGGCGCTACGGCG	((((((((...(((((((((.((((((..(((....)))..)))))).)))))))))..))))))...)).
oco-miR002-5p	AGTATGAGCCCCGTGGACTAGC	Chr10	+	-42	Intergenic		20458885	20458955	22	22213	20458885	20458955	20458895	20458916	GCAGCGCTGAAGTATGAGCCCCGTGGACTAGCCATTGCTTCTCCACGAGGCTCATACCAGGCGCTACGGCG	((((((((...(((((((((.((((((..(((....)))..)))))).)))))))))..))))))...)).
oco-miR003-3p	GGTAGAGTACTCGGCTTTTAAGT	Chr10	-	-18.1	Intergenic		10811077	10811156	23	9	10811077	10811156	10811087	10811109	TTTCGATCGTATCTAAGATCCTAGTTTATCTGGGTTGCTAACTCAATGGTAGAGTACTCGGCTTTTAAGTGCGACTATGA	......(((((..(((((.((((.(((((((((((.....)))))..)))))).))...)).)))))..)))))......
oco-miR004-5p	GGTCAGGATGGCCGAGTGGT	Chr11	+	-18.4	Intergenic		879296	879363	20	30	879296	879363	879306	879325	AAAAAACTGAGGTCAGGATGGCCGAGTGGTCTAAGGCGCCAGACTCAAGTTCTGGTCCTCTAACGAGG	........(((((((((((....(((((((.......)))..))))..))))))).))))........
oco-miR005-3p	AGGTAGCTATATTTTGAGACG	Chr11	+	-20.3	Intergenic		1116068	1116150	21	4	1116068	1116150	1116120	1116140	TGACATCACGTCCAAATTCATAGTACTAGGTGATGATGTTACATTCAGTACTAGGTAGCTATATTTTGAGACGAAGGAAGTAG	..((.((.((((((((...((((((((.((((.(((........))).)))).))).)))))..)))).))))...)).))..
oco-miR006-3p	CGAGGAGGCGGCGCTGCGGCCG	Chr11	+	-38	Intergenic		11371414	11371500	20	9	11371414	11371500	11371471	11371490	CCACGCCGGAGGGTGTACACGGTGGCGTTCCCGACGTCGCGGGAGGTGATGGAGTTCGAGGAGGCGGCGCTGCGGCCGCACCGCGTG	.(((((.((...(((..(.(((((.(((((((((((((((.....))))))....))).))).))).))))).)..))).)))))))
oco-miR007-5p	GGGCGAGAGTAGTACTAGGA	Chr11	+	-28.2	Intergenic		12156685	12156781	20	36	12156685	12156781	12156695	12156714	AAGCGTGCTTGGGCGAGAGTAGTACTAGGATGGTGAAGTCCTCGTGTTGCATCCCTCCTTTTTGTCTCTCTCTCCCCCCTTTTGACTCGCGCCGCTG	.(((((((..(((.(((((.((.((.((((.((.((.((.........)).))))))))....))))))))).)))..(....)....))).)))).
oco-miR008-5p	TTCCAGGTATCAAGGTCGACAA	Chr11	-	-18.4	5 UTR		3490420	3490500	22	11	3490420	3490500	3490469	3490490	CAGAAAATCGTTCCAGGTATCAAGGTCGACAAGGTATGAATTTCACTCCAAACTGACCCCTGATCCTTGTTGCTCATTCAA	..(((....((..((((.((((.(((((....((..((.....))..))....)))))..)))).))))..))...)))..
oco-miR009-3p	TCCGGCTACGCCGTCTCCGGCT	Chr12	+	-38.6	Intronic		4500004	4500101	22	3	4500004	4500101	4500070	4500091	CCCGGGGTGTACGACGCGCTGTCGGCGGCGATCGTCCAGAAGACCGGGTTCTACGCCGGCTTCATCTCCGGCTACGCCGTCTCCGGCTCCTTCCTCGG	.((((((.....((...((((..(((((((.(((....((((.((((........)))))))).....)))...)))))))..))))))...))))))
oco-miR010-5p	CACCGCAGTAGAGTTTAACCACC	Chr12	+	-23.1	Intergenic		5633450	5633531	23	3	5633450	5633531	5633460	5633482	ACAGTATCGT CACCGCAGTAGAGTTTAACCACCAAATTCGGGATGGATTGGTGTGGTTCCTCTACGCCTAGGACACCAGAAT	........(((...((.((((((...(((((((.(((((.....))))).).)))))).))))))))....)))........
oco-miR011-5p	TCGAGGAGATTGACGGATTCG	Chr1	+	-23.4	Intergenic		1746917	1746986	21	3	1746917	1746986	1746927	1746947	GTTTCTGTCG AGGAGATTGACGGATTCGATCGATTCGTGTTCGTCTCCGTCAAATTTTTGCACAAGAGAA	.(((((((((((((..((((((((..(((.((.....)).)))..)))))))).)))))).)).))))).
oco-miR012-3p	TGCGGGCGTAGATGAATCCT	Chr1	+	-24.2	5 UTR	5	4980889	4980960	20	7	4980889	4980960	4980931	4980950	GAGAACCGGGTGGATTTATTGCTGGTGCCGCGTCGGTTCCGTTGCGGGCGTAGATGAATCCTTGTGCTTCAG	..(((.((.(.(((((((((....((.(((((.((....)).)))))))...))))))))).).)).)))..
oco-miR013-5p	GAGCTGCTGGGTCATGGATCC	Chr1	+	-22.6	Intronic		17681968	17682038	20	37	17681968	17682038	17681978	17681997	TGGGTCGATTGAGCTGCTGGGTCATGGATCCCGTTAGCCTACTCCATGTTCATCATTCAGCTCGAGATCTG	.(((((..((((((((.(((..((((((....(....)....))))))....)))..))))))))))))).
oco-miR014-3p	AGAGTTATGAAGGTGTGGCA	Chr1	+	-20.4	Intergenic	0	23705620	23705692	20	3	23705620	23705692	23705663	23705682	TCCACGGGGGTAGCTGATCATGGTGGGTTGGTGGTTGGCCACAAGAGTTATGAAGGTGTGGCATCTCTGCACG	....(((((((.(((((((.(.((((.((.((((....))))..)).)))).).))).)))))))))))....
oco-miR015-5p	GCGCACGGACCGTACTCGAGCT	Chr1	+	-25.2	Intergenic		26611063	26611140	22	3	26611063	26611140	26611073	26611094	AAGAAAAATAGCGCACGGACCGTACTCGAGCTTCGGATCAATGTCCCCAAAAGCAAGGAGTATGCCTGCGTGTTTCGA	..((((....(((((.((..(((((((..((((.((((....))))....))))...)))))))))))))).))))..
oco-miR016-3p	GCACGGCTCATCTTGGTTCCTCT	Chr1	+	-25.61	Intronic		34837688	34837778	23	3	34837688	34837778	34837746	34837768	AGGTCCTGGTGAAGGAAGTAACAGGCTTGGTGTGCGGACAACCGTTGCTATTATTTTTGCACGGCTCATCTTGGTTCCTCTTGCTGGGGTT	.(..((..(..((((((.(((..((((..((((((((....)))).............))))))))....))).))))).)..)..))..)
oco-miR017-3p	TGGCCTATTAGCTCAGCTGG	Chr1	+	-23.42	Intergenic		34942467	34942557	20	15	34942467	34942557	34942528	34942547	AAAGTTGTACTCCGCTGCTCTTGTAGGTTCAAATATATAATAATAGGTTATCTTAACCTGGTGGCCTATTAGCTCAGCTGGTTAGAGCGTC	...(((.((..((((((..((.((((((.((............(((((((...))))))).)))))))).))..)))).)).)).)))...
oco-miR018-5p	TAACTTTTGGCTATGTATCTG	Chr1	+	-45.5	Intronic		40180449	40180528	21	4	40180449	40180528	40180459	40180479	TCCCAAATTATAACTTTTGGCTATGTATCTGGACATATTTTTGTCCAGATAAATGGCCAAAAGTTGTTATATTTTGGGAC	(((((((..(((((((((((((((.((((((((((......)))))))))).))))))))))))))).....))))))).
oco-miR019-5p	CGCGCCGCCGCCGGCCGCCTC	Chr1	-	-62	Intronic		13442883	13442975	21	3605	13442883	13442975	13442945	13442965	CGTCAGCCGCCGCGCCGCCGCCGGCCGCCTCGGCCTTCTTCTGATAGCCCATGGTGGCGGCGGCGGCGGCGGCCCTCTTCTTGATGCTGGCGC	(((((((.(((((((((((((((.(((((..(((..((....))..)))...))))))))))))))).)))))..((.....)).))))))).
oco-miR020-3p	ACAAGAAGTTCTGGACCGGGAGGT	Chr1	-	-29	Intergenic	0	20443507	20443606	23	3	20443507	20443606	20443517	20443539	ACCAAACCCTCCCACATTAGGATTACTTGTTAATGGTTGATCAAGCTTGATCGATTCCCCCTCTGAAACAAGAAGTTCTGGACCGGGAGGTATAAGATCA	.......((((((...((((((((.((((((...(((((((((....))))))).....)).....)))))).))))))))...))))))..........
oco-miR021-5p	GAACATACTCTGGATCGGAATC	Chr2	+	-18.3	Intergenic		14253191	14253285	22	3	14253191	14253285	14253201	14253222	AAGTGAATGGGAACATACTCTGGATCGGAATCCGAAGAAAGTACTACTTGCTCATTTCCACCAATTTCAAGTCCTTATTATGATTCCTTTTATGA	..(((((.(((((((((....((((..(((...((((..((((.....))))..)))).......)))..))))....)))).))))))))))..
oco-miR022-5p	ACACGCTGCGGCTGCCGGAGCACG	Chr2	+	-37.4	Intronic		31968750	31968833	24	3	31968750	31968833	31968760	31968783	CTAGAGCGGTACACGCTGCGGCTGCCGGAGCACGTACACAGGGAGATGGTCGCGGCGGGGGAGCAGAGCGTGCGCCGCGGGAGG	((...((((..((((((.(.(((.((...((.(((((.((......)))).)))))..)).))).)))))))..))))...)).
oco-miR023-3p	GGGAGAGATGGCTGAGTGGACT	Chr2	+	-23.9	Intergenic		32694327	32694426	22	20380	32694327	32694426	32694395	32694416	GCACGGATTTTTTTGCAATCGTTATTTCTTGCCTCTGTCATATCACGGAAACCTTTCGATTTGGAACGGGGAGAGATGGCTGAGTGGACTAAAGCGGCGG	((.((..((..((..(..((((((((((((.((....(((.(((..(....).....))).)))...)).)))))))))).)))..))..))..))))..
oco-miR024-3p	ATGGCCGGCATAATTTGTGG	Chr2	-	-18.4	Intergenic		30224507	30224571	20	1	30224507	30224571	30224515	30224534	CCATACATCCATGGGTGCTGTATGGCTATCAAGACATATGGCCGGCATAATTTGTGGAAATAGAT	.......(((((..((..(((.(((((((........))))))))))..))..))))).......
oco-miR025-5p	ATGGGTGCTGTATGGCTATCA	Chr2	-	-18.4	Intergenic		30224507	30224571	21	19	30224507	30224571	30224541	30224561	CCATACATCCATGGGTGCTGTATGGCTATCAAGACATATGGCCGGCATAATTTGTGGAAATAGAT	.......(((((..((..(((.(((((((........))))))))))..))..))))).......
oco-miR026-3p	TTAGAAACTTGGGCCTGGTACTAA	Chr2	-	-21.5	Intronic		35007775	35007871	24	17	35007775	35007871	35007785	35007808	TTGTAGCTGTGAAAGTACAGAGGCCGTTTGTACTTGAAACTGTCACAATTGATTTATTCATCATTAGAAACTTGGGCCTGGTACTAAGGAGATTTCC	......((.(...(((((..(((((((((.((..((((...((((....))))...))))....)).))))...))))).)))))..).))......
oco-miR027-3p	CCGCGCCGCCGCCGGCCGCC	Chr3	+	-36.4	Intronic	0	10275015	10275081	20	420	10275015	10275081	10275052	10275071	AGGATTGGCGCGCCGCGGCCAGCGCCGTGAACGCGCGCCGCGCCGCCGCCGGCCGCCGCCACAACCG	.((...((((.((((((((..((((.(((......))).)))).)))).)))))))).)).......
oco-miR028-5p	ATGTGTACACTTGTAGTAGCCA	Chr3	+	-23.1	Intronic	0	22001003	22001083	22	3	22001003	22001083	22001013	22001034	CCAACGTACC ATGTGTACACTTGTAGTAGCCACGCACCGACCCTGCAGTTGCAGTTGCAGCAGTGCATGTATGTATGTACC	...((((((.((((((((..((((((..((.(((((.......))).)).))..))))))..))))))))..))))))...
oco-miR029-3p	GGCCCCGTGGTGATCGCGAGCT	Chr3	-	-43.4	Intronic		4135955	4136038	22	4	4135955	4136038	4135965	4135986	CGGCGGGTTCGTGGCGTACTGGCTGGCGCGCACGGCGGGGGCCGGGAGGGTTGGCCCCGTGGTGATCGCGAGCTCCGACCTGCT	.((((((((...((......((((.(((..(((.((((((.((((.....)))))))))).)))..))).))))))))))))))
oco-miR030-3p	AACCAGTTCTGTAGTGCCCACAG	Chr3	-	-18.6	Exonic		17552999	17553094	23	4	17552999	17553094	17553009	17553031	TTACTCAATTATGGTGTGCATTATGACAAGACATGGATCTATGACAAAATTCATCATGAGATAAACCAGTTCTGTAGTGCCCACAGTTTGCAGCAA	...(((((.....(((.(((((...(((..((.(((((((((((.........)))).))))...)))))..)))))))).)))...))).))...
oco-miR031-3p	TCCTATACGTTTCTAGGGG	Chr4	+	-21.3	Intergenic		9105627	9105687	19	1	9105627	9105687	9105662	9105680	CAAGTCATATTCTCGAGCCGTATGAGGAGAAAACCTCCTATACGTTTCTAGGGGGGGCTTT	.......(((((..((..(((.(((((((........))))))))))..))..))))).......
oco-miR031-5p	TCTCGAGCCGTATGAGGAGA	Chr4	+	-21.3	Intergenic		9105627	9105687	20	8	9105627	9105687	9105637	9105656	CAAGTCATATTCTCGAGCCGTATGAGGAGAAAACCTCCTATACGTTTCTAGGGGGGGCTTT	.(((((...((((.(((.(((((.(((((.....)))))))))).))).))))..))))).
oco-miR032-5p	GAGGTTAATCGTACTCTGGCAAC	Chr4	+	-19.8	Intergenic		9200362	9200430	23	4	9200362	9200430	9200372	9200394	TTCAAATCCAGAGGTTAATCGTACTCTGGCAACTTTACGTAAGGCAGAGTTGGGTTTTTTGGGGTTGAT	.((((..(((((((....(((.((((((.(............).)))))))))..)))))))..)))).
oco-miR033-5p	AGTTCCCCACGGTCGGCGCCA	Chr4	+	-30.7	Intronic		15514378	15514465	21	7	15514378	15514465	15514388	15514408	TTTCGCTCGGAGTTCCCCACGGTCGGCGCCAGCTATTGTCGAAATGACAATCGCTTACGTCGAAAGACATGGCTACTCAACAGTGGTT	..(((((..((((...(((.(.((((((..(((.((((((.....)))))).)))..))))))....).)))..))))...)))))..
oco-miR034-3p	CTGGACGTCGAGGAACTACATTA	Chr4	+	-32.2	Intronic		25387108	25387199	23	5	25387108	25387199	25387167	25387189	TGAAGCAAAATACTTTGTGGTTCCTCTCGCTATCCGGGGCAGAATTCTCTTTGATGTTACTGGACGTCGAGGAACTACATTAGTTTGCTTGA	..(((((((......(((((((((((.((...(((((((((..(.......)..)))).)))))))..)))))))))))....)))))))..
oco-miR035-3p	TCGCCGACGCCGACCTGGCCT	Chr4	+	-42.6	5 UTR		30995433	30995530	21	3	30995433	30995530	30995500	30995520	GCGGTGCACGGGCACCGGCTGTCTACGGTGGTGCCGAGCTCGGTGACGGGGGAGGCCAACTACGACCTCGCCGACGCCGACCTGGCCTACAAGCTGCA	.((((((....))))))((.(.((...((((.(((.((.((((((.(((.(.(((.(......).)))).))).)))))).))))))))).))).)).
oco-miR036-5p	TCATGAGGATGCGAGCTCCACAGG	Chr4	+	-26	Exonic		32289319	32289406	24	3	32289319	32289406	32289329	32289352	TGGCATATCATCATGAGGATGCGAGCTCCACAGGAAGGTCCATGTGAACCTATTGCTCCGTTAGAGCTGCCTCACTCATTGCATGCAT	..((((..((..(((((((.((.(((((....(((((((.(....).)))).....)))....))))))).)).))))))).))))..
oco-miR037-5p	AGTTCCCTTCAAGCACTTCACA	Chr4	+	-40.8	Intergenic		32622659	32622744	22	3	32622659	32622744	32622669	32622690	TATTATCGTGAGTTCCCTTCAAGCACTTCACATGACACTATTTCAATGTCTATTATGTGAAGTGTTTGGGGGAACTCTTGGTATCG	...(((((.(((((((((.((((((((((((((((((.........))))....))))))))))))))))))))))).)))))...
oco-miR038-3p	AATGGAGAGGTCATGCCTGGTCAG	Chr4	-	-22.5	Exonic		33629018	33629111	24	3	33629018	33629111	33629028	33629051	GACATATCAGATGCTCACTACAAGGCATGTCTTTATGCTGGAATTAACATTAGTGGAACAAATGGAGAGGTCATGCCTGGTCAGGTATGTGTGT	.((((((...(((((....((.((((((((((((((..((..((((....))))....)).)))))))...))))))).))..)))))))))))
oco-miR039-3p	TCCTGGCAGAAGATCTGGCA	Chr5	+	-29.6	Intronic		19771026	19771113	20	9	19771026	19771113	19771084	19771103	TGTCAAAGTACTGCCAAGAATTTCTGCCAGATGGTTCTGGCTCCCCCTTGTCATCAAGTCCTGGCAGAAGATCTGGCAAACTTCCCTC	.....((((..(((((.((.((((((((((((.....((((........))))....)).)))))))))).))))))).)))).....
oco-miR040-5p	AGCGGCTCATGTTCGAGGACG	Chr5	+	-40.1	Exonic		20210625	20210720	21	3	20210625	20210720	20210635	20210655	GCCGTCCAGCAGCGGCTCATGTTCGAGGACGAGTAAGTGGCCGCCACCCACCGCCGCCTCGCCAACTTTTGGGTTGTTGTGGAGATTGTGGCGGCG	(((((((((((((((((((.((((((((.((.((..((((.......)))).)))))))))..)))...)))))))))))......)).)))))).
oco-miR041-3p	AGCAGGGTTATTAGGACTTGGGTC	Chr5	-	-20.7	Exonic		407790	407873	24	19	407790	407873	407800	407823	CCCAAATTAGCCTGGTTCCAAGACGTAGAATCCATGTTGAATCATCACTTAGCAGGGTTATTAGGACTTGGGTCTCTTTCTTGG	.((((...((...((..(((((.(.((((((((.((((((........))))))))))).))).).)))))..))))...))))
oco-miR042-3p	ACTGACATTGTCGCAGTAGACCAG	Chr5	-	-24.4	Intronic		6039000	6039080	24	7	6039000	6039080	6039010	6039033	TGCTTGGTACGCTGATGCTGCACCGGGTTGGAGGAGAGGTAGACGGCACTGACATTGTCGCAGTAGACCAGTGTAGCCCGC	.((..(.(((((((.((((((..(((((..(..(...(.....)..).)..)).)))..))))))...))))))).)..))
oco-miR043-5p	GTTGTGAAATCTGAGGGCCA	Chr5	-	-23.2	3 UTR		21456295	21456383	20	16	21456295	21456383	21456354	21456373	GGAAAACGAAGTTGTGAAATCTGAGGGCCAATTGGTAATACAGACCTTTCTGTCTTCTCGTTTGGATCTTTCGGTTTTGTTGCTTGCCT	........((((.(..(((((.(((((((((.((..((.(((((....))))).))..)).)))).))))).)))))..).))))....
oco-miR044-3p	GAGGATGAGGAAGAGGATGACAA	Chr5	-	-31.3	Intronic		27187698	27187796	23	6	27187698	27187796	27187708	27187730	ACCGGCTCGCTGGGGGCGGTGGGTTGTCGGCGATCGTACGTCCTTCGTGGATGTCTGTCTGACGATGAGGATGAGGAAGAGGATGACAATGACGATGGG	((((.(((....))).))))..(((((((.(..((.(.((((((((((((((....)))).))))..))))))).))...)..))))))).........
oco-miR045-5p	ACCCGACGTCGGAGGAGCTGA	Chr6	+	-40.44	Exonic		6475762	6475858	21	6	6475762	6475858	6475772	6475792	CCGACGCAGCACCCGACGTCGGAGGAGCTGAGCATCGGGCGGATCAGGTTCAAGGCGTTCGACCTCGGCGGCCACCGGATCGCTCGCCGCGTCTGGA	(((((((.((...(((..((((.((.((((((..(((((((..............))))))).))))))..)).)))).)))...)).))))).)).
oco-miR046-5p	ACGCGGACGCGGACGGGGAGGG	Chr6	+	-38.1	Intronic		26198030	26198096	22	8	26198030	26198096	26198040	26198061	GATGAGGCGGACGCGGACGCGGACGGGGAGGGAGGGGCTCTCCTCCCGCGGTGGCGTCTAACCGTCA	((((.(..((((((.(.(((((..((((((((.....))))))))))))).).))))))..))))).
oco-miR047-3p	ACCCGGACTCGTGCTCCCACGT	Chr6	-	-30.3	Exonic	4	439974	440069	22	3	439974	440069	439984	440005	AACATCGTGGTGCAGGGGGTGACGATCCTGGCACCGACGCACTCGCCCAACACCGACGGCATCAACCCGGACTCGTGCTCCCACGTCCGCATCGAG	......((((....((((((.(((((((.((....((.((..(((........)))..)).))..)).))).))))))))))....))))......
oco-miR048-3p	CGACGACGGCGATGACGACGGC	Chr6	-	-37.2	Intronic		1573471	1573550	22	3	1573471	1573550	1573481	1573502	GGCGTAGTAGTCGGCGTACATGATCCTCACCGCCGCCGCCGGCGACGGCGACGACGGCGATGACGACGGCGACCTGCGGT	..(((((..((((.(((...((.((.((.(((.((.(((((....))))).)).))).)).))))))).)))))))))..
oco-miR049-5p	GCCCGCGCCCGCCGCCCGCCT	Chr6	-	-34.8	Intergenic		23540762	23540846	21	10	23540762	23540846	23540816	23540836	CCATGCCCATGCCCGCGCCCGCCGCCCGCCTTCCCAGCTGCCGGCTGGTGCCGGGGCGGCGCCATGTCCAGCACCTCGAGCATGT	.(((((.(..((((((.((((.((((.(((............))).)))).)))))))).))..((.....))....).))))).
oco-miR050-3p	ACGAGGAGACAGCCAGTCTGAGGC	Chr6	-	-31.5	Intronic		23572422	23572522	24	3	23572422	23572522	23572432	23572455	TGGTATTGATCCAGACTTGGATGCTCAAGTGGAATTTGGAACATTCCAAAAAGTCGGAGATCCAACTACGAGGAGACAGCCAGTCTGAGGCCGCATTGCTT	.((((.((.((((((((.((.(((((..((((..((((((....)))))).....((....))..))))...))).)).)))))))).))...)).)))).
oco-miR051-5p	AGCAACTTTTGGCTATGTATCTT	Chr7	+	-52.6	Intronic		17879175	17879255	23	12	17879175	17879255	17879185	17879207	CCCAAAATATAGCAACTTTTGGCTATGTATCTTGACACGCTTTTGTCCAGATACATAGCTAGAAGTTGTTATATTTTGGGT	((((((((((((((((((((((((((((((((.((((......)))).)))))))))))))))))))))))))))))))).
oco-miR052-3p	GAAGGGTCTGGAGCTCATCCAAA	Chr7	-	-19.12	Intergenic		20602375	20602458	23	4	20602375	20602458	20602385	20602407	TTTGATTTTTTTTTGGGGAGTGGGACTTGGAGGCATAATTTTTGCAACGTTGAAGGGTCTGGAGCTCATCCAAACAGTTTCAGC	.((((...((.((((((((((.((((((....(((.......))).........))))))...)))).)))))).))..)))).
oco-miR053-5p	TTGGTTTCTGTGAGGATGTCGTCT	Chr8	+	-20.6	Exonic	0	24730864	24730936	24	4	24730864	24730936	24730874	24730897	CTTGAACTGATTGGTTTCTGTGAGGATGTCGTCTCGGATGAGATTGGTCGTGCAGAGACTTACTTGGTATTGA	.....((..(..(((((((((.(.(((...(((((....)))))..))).))))))))))...)..)).....
oco-miR054-5p	TCCGGGATCTGTGATTGGACAT	Chr8	-	-21.5	Intronic		9283740	9283830	22	3	9283740	9283830	9283799	9283820	TTGTAGAAATTCCGGGATCTGTGATTGGACATGGAAAATAGAAATACTTTTTCTTGGGTAAAGGAACAGATGACTCGATCGATTTCTGTAT	...((((((((.((((((((((..((..((..((((((.((.....))))))))...))..))..))))))..))))...))))))))...
oco-miR055-3p	TGCCGGCGATGCGCTCCTGGCCT	Chr9	+	-40.9	Intergenic		35982	36067	23	9013	35982	36067	36035	36057	GGGCCGGGCCGGCCGGTCCGCCTCACGGCGAGCACCGACCTGCTCGACCCTTCTGCCGGCGATGCGCTCCTGGCCTTAACTGGCCG	.((((((...((((((..(((.((.(((((((((......))))).........))))..)).)))..)).))))....)))))).
oco-miR056-5p	ATCCCCCTACCTGGCGCGCCA	Chr9	+	-30.3	Intergenic		7177240	7177329	21	4	7177240	7177329	7177250	7177270	AAGTATCAAAATCCCCCTACCTGGCGCGCCACTGTCGACGTTTGATGTCGCAATTCTGGTATTTGCATAGTATGGGGATCGTCGGTGCTA	.(((((((..((((((.(((...(((.((((.((.((((((...))))))))....))))...)))...))).))))))..).)))))).
oco-miR057-5p	AACGGATGCATGTGGATGACCGTG	Chr9	+	-34.3	Intronic		18211009	18211108	24	17	18211009	18211108	18211019	18211042	GCAGTCTTTGAACGGATGCATGTGGATGACCGTGATGTGGTAGTCTGGAGTGCTTTAATCACGGGTTATGGTGTGCAAGGCCTTGTCAATGAGGCTTGCA	(((((((((((..((.((((..(.(.((((((((((..((((.(....).))))...))))).)))))).)..))))...))...)))..))))).))).
*=Figure indicates the number of mismatch between Cloning and Illumina data. Black indicate no cloning experment has not been done.Zero indicates no mismatch
