# Supplementary material for: Identification of Novel and Conserved miRNAs from Extreme Halophyte, Oryza coarctata, a Wild Relative of Rice
Source: PLoS One. 2015 Oct 27;10(10):e0140675. doi: 10.1371/journal.pone.0140675 (PMC4623511; doi:10.1371/journal.pone.0140675)
Supplement: S5 Table — (XLSX) [file pone.0140675.s010.xlsx]

## Sheet: Sheet3
Supplimetray Table S5: List of novel miRNAs of salt-treated library.				59
miRNA	miRNA Sequence	Chromosome	Strand	MFE(kcal/mol)	Locotion	Cloning and sequencing*	Chr_Start	Chr_End	Mature miRNA length	Read Count	Precursor Start	Precursor End	Mature Start	Mature End
oco-miR030-3p	AACCAGTTCTGTAGTGCCCACAG	Chr3	-	-18.6	Exonic		17552999	17553094	23	4	17552999	17553094	17553009	17553031	TTACTCAATTATGGTGTGCATTATGACAAGACATGGATCTATGACAAAATTCATCATGAGATAAACCAGTTCTGTAGTGCCCACAGTTTGCAGCAA	...(((((.....(((.(((((...(((..((.(((((((((((.........)))).))))...)))))..)))))))).)))...))).))...
oco-miR005-3p	AGGTAGCTATATTTTGAGACG	Chr11	+	-20.3	Intergenic		1116068	1116150	21	4	1116068	1116150	1116120	1116140	TGACATCACGTCCAAATTCATAGTACTAGGTGATGATGTTACATTCAGTACTAGGTAGCTATATTTTGAGACGAAGGAAGTAG	..((.((.((((((((...((((((((.((((.(((........))).)))).))).)))))..)))).))))...)).))..
oco-miR006-3p	CGAGGAGGCGGCGCTGCGGCCG	Chr11	+	-38.6	Intergenic		11371414	11371501	22	4	11371414	11371501	11371470	11371491	CCACGCCGGAGGGTGTACACGGTGGCGTTCCCGACGTCGCGGGAGGTGATGGAGTTCGAGGAGGCGGCGCTGCGGCCGCACCGCGTGT	.(((((.((...(((..(.(((((.(((((((((((((((.....))))))....))).))).))).))))).)..))).))))))).
oco-miR011-5p	TCGAGGAGATTGACGGATTCG	Chr1	+	-23.4	5 UTR		1746917	1746986	21	5	1746917	1746986	1746927	1746947	GTTTCTGTCG AGGAGATTGACGGATTCGATCGATTCGTGTTCGTCTCCGTCAAATTTTTGCACAAGAGAA	.(((((((((((((..((((((((..(((.((.....)).)))..)))))))).)))))).)).))))).
oco-miR013-5p	GAGCTGCTGGGTCATGGATCC	Chr1	+	-22.6	Intronic		17681968	17682038	21	67	17681968	17682038	17681978	17681998	TGGGTCGATTGAGCTGCTGGGTCATGGATCCCGTTAGCCTACTCCATGTTCATCATTCAGCTCGAGATCTG	.(((((..((((((((.(((..((((((....(....)....))))))....)))..))))))))))))).
oco-miR014-3p	AGAGTTATGAAGGTGTGGCA	Chr1	+	-20.4	Intergenic		23705620	23705692	20	3	23705620	23705692	23705663	23705682	TCCACGGGGGTAGCTGATCATGGTGGGTTGGTGGTTGGCCACAAGAGTTATGAAGGTGTGGCATCTCTGCACG	....(((((((.(((((((.(.((((.((.((((....))))..)).)))).).))).)))))))))))....
oco-miR018-5p	TAACTTTTGGCTATGTATCTG	Chr1	+	-45.5	Intronic		40180449	40180528	21	4	40180449	40180528	40180459	40180479	TCCCAAATTATAACTTTTGGCTATGTATCTGGACATATTTTTGTCCAGATAAATGGCCAAAAGTTGTTATATTTTGGGAC	(((((((..(((((((((((((((.((((((((((......)))))))))).))))))))))))))).....))))))).
oco-miR020-3p	ACAAGAAGTTCTGGACCGGGAGGT	Chr1	-	-29	Intergenic		33557858	33557958	24	28	33557858	33557958	33557868	33557891	ACCAAACCCTCCCACATTAGGATTACTTGTTAATGGTTGATCAAGCTTGATCGATTCCCCCTCTGAAACAAGAAGTTCTGGACCGGGAGGTATAAGATCAA	.......((((((...((((((((.((((((...(((((((((....))))))).....)).....)))))).))))))))...))))))...........
oco-miR026-3p	TTAGAAACTTGGGCCTGGTACTAA	Chr2	-	-21.5	Intronic		35007775	35007871	24	17	35007775	35007871	35007785	35007808	TTGTAGCTGTGAAAGTACAGAGGCCGTTTGTACTTGAAACTGTCACAATTGATTTATTCATCATTAGAAACTTGGGCCTGGTACTAAGGAGATTTCC	......((.(...(((((..(((((((((.((..((((...((((....))))...))))....)).))))...))))).)))))..).))......
oco-miR10-3p	GTGGTTCCTCTACGCCTAGGAC	Chr12	+	-23.1	Intergenic		5633450	5633531	22	3	5633450	5633531	5633502	5633523	ACAGTATCGTCACCGCAGTAGAGTTTAACCACCAAATTCGGGATGGATTGGTGTGGTTCCTCTACGCCTAGGACACCAGAAT	........(((...((.((((((...(((((((.(((((.....))))).).)))))).))))))))....)))........
oco-miR10-5p	CACCGCAGTAGAGTTTAACCACC	Chr12	+	-23.1	Intergenic		5633450	5633531	23	21	5633450	5633531	5633460	5633482	ACAGTATCGTCACCGCAGTAGAGTTTAACCACCAAATTCGGGATGGATTGGTGTGGTTCCTCTACGCCTAGGACACCAGAAT	........(((...((.((((((...(((((((.(((((.....))))).).)))))).))))))))....)))........
oco-miR28-5p	ATGTGTACACTTGTAGTAGCCA	Chr3	+	-23.1	Intronic		22001003	22001083	22	3	22001003	22001083	22001013	22001034	CCAACGTACC ATGTGTACACTTGTAGTAGCCACGCACCGACCCTGCAGTTGCAGTTGCAGCAGTGCATGTATGTATGTACC	...((((((.((((((((..((((((..((.(((((.......))).)).))..))))))..))))))))..))))))...
oco-miR31-5p	TCTCGAGCCGTATGAGGAGA	Chr4	+	-21.3	Intergenic		9105627	9105687	20	8	9105627	9105687	9105637	9105656	CAAGTCATATTCTCGAGCCGTATGAGGAGAAAACCTCCTATACGTTTCTAGGGGGGGCTTT	.(((((...((((.(((.(((((.(((((.....)))))))))).))).))))..))))).
oco-miR33-5p	AGTTCCCCACGGTCGGCGCCA	Chr4	+	-30.7	Intronic		15514378	15514465	21	21	15514378	15514465	15514388	15514408	TTTCGCTCGGAGTTCCCCACGGTCGGCGCCAGCTATTGTCGAAATGACAATCGCTTACGTCGAAAGACATGGCTACTCAACAGTGGTT	..(((((..((((...(((.(.((((((..(((.((((((.....)))))).)))..))))))....).)))..))))...)))))..
oco-miR36-5p	TCATGAGGATGCGAGCTCCACAGG	Chr4	+	-26	Exonic		32289319	32289406	24	3	32289319	32289406	32289329	32289352	TGGCATATCATCATGAGGATGCGAGCTCCACAGGAAGGTCCATGTGAACCTATTGCTCCGTTAGAGCTGCCTCACTCATTGCATGCAT	..((((..((..(((((((.((.(((((....(((((((.(....).)))).....)))....))))))).)).))))))).))))..
oco-miR40-5p	AGCGGCTCATGTTCGAGGACG	Chr5	+	-40.1	Exonic		20210625	20210720	21	3	20210625	20210720	20210635	20210655	GCCGTCCAGCAGCGGCTCATGTTCGAGGACGAGTAAGTGGCCGCCACCCACCGCCGCCTCGCCAACTTTTGGGTTGTTGTGGAGATTGTGGCGGCG	(((((((((((((((((((.((((((((.((.((..((((.......)))).)))))))))..)))...)))))))))))......)).)))))).
oco-miR44-3p	GAGGATGAGGAAGAGGATGACAA	Chr5	-	-31.3	Intronic		27187698	27187796	23	6	27187698	27187796	27187708	27187730	ACCGGCTCGCTGGGGGCGGTGGGTTGTCGGCGATCGTACGTCCTTCGTGGATGTCTGTCTGACGATGAGGATGAGGAAGAGGATGACAATGACGATGGG	((((.(((....))).))))..(((((((.(..((.(.((((((((((((((....)))).))))..))))))).))...)..))))))).........
oco-miR46-5p	ACGCGGACGCGGACGGGGAGGG	Chr6	+	-38.1	Intronic		26198030	26198096	22	8	26198030	26198096	26198040	26198061	GATGAGGCGGACGCGGACGCGGACGGGGAGGGAGGGGCTCTCCTCCCGCGGTGGCGTCTAACCGTCA	((((.(..((((((.(.(((((..((((((((.....))))))))))))).).))))))..))))).
oco-miR49-5p	GCCCGCGCCCGCCGCCCGCCT	Chr6	-	-34.8	Exonic		23540762	23540846	21	6	23540762	23540846	23540816	23540836	CCATGCCCATGCCCGCGCCCGCCGCCCGCCTTCCCAGCTGCCGGCTGGTGCCGGGGCGGCGCCATGTCCAGCACCTCGAGCATGT	.(((((.(..((((((.((((.((((.(((............))).)))).)))))))).))..((.....))....).))))).
oco-miR56-5p	ATCCCCCTACCTGGCGCGCCA	Chr9	+	-30.3	Intergenic		7177240	7177329	21	4	7177240	7177329	7177250	7177270	AAGTATCAAAATCCCCCTACCTGGCGCGCCACTGTCGACGTTTGATGTCGCAATTCTGGTATTTGCATAGTATGGGGATCGTCGGTGCTA	.(((((((..((((((.(((...(((.((((.((.((((((...))))))))....))))...)))...))).))))))..).)))))).
oco-miR59-5p	TTTGGCATGTGGCACATAACCC	Chr10	+	-25.7	Intronic		16798922	16799016	22	3	16798922	16799016	16798932	16798953	TCACATGGATTTTGGCATGTGGCACATAACCCTGGGTATTGTGGTCCTAAGGTTTCATAATACCAGTATACCACACTGTTAATTAATCTAACTAA	.....(((((((((((((((((...(((......((((((((((..(....)..))))))))))..))).))))).))))))..)))))).....
oco-miR60-3p	TGGTGTGGCGGCATGGGGATGTC	Chr10	-	-40.6	Intergenic	0	10794762	10794834	23	10	10794762	10794834	10794772	10794794	TCCCCTTTTTGACGTCCCCATGCCCCCCCCCCCCCCCGTGTGGTGTGGCGGCATGGGGATGTCAAAAGGAAAG	....((((((((((((((((((((((.(.((.(......).)).).)).))))))))))))))))))))....
oco-miR61-3p	AGTCTGGGTGGTGTAGTTGGTTA	Chr11	+	-20.1	Intergenic		1438230	1438310	23	3	1438230	1438310	1438278	1438300	ATAAACGTGAACTGGTTAAATAGGCGAGCACAGGCAGTTAAGACAACAAGTCTGGGTGGTGTAGTTGGTTATCACGTTAGT	...(((((((..(((..((.((.((.(.(.(((((.(((.....)))..)))))).).)).)).))..))))))))))...
oco-miR62-5p	AGAGTAGTACTAGGATGGGTGA	Chr11	+	-30	Intergenic		12041615	12041701	22	3	12041615	12041701	12041625	12041646	TGCTTGGGCGAGAGTAGTACTAGGATGGGTGACCTCCTGGGAAGTCCTCGTGTTGCATCCCTCCTTTTTGTCTCTCTCTCCCCCCTT	.....(((.(((((.((.((.((((.(((((.(..((.(((....))).).)..)))))).))))....))))))))).))).....
oco-miR63-5p	GCGAGAGTAGTACTAGGATGGGT	Chr11	+	-29.7	Intergenic		12092156	12092255	23	115	12092156	12092255	12092166	12092188	GCGTGCTTGGGCGAGAGTAGTACTAGGATGGGTGACCTCCTGGGAAGTCCTCGTGTTGCATCCCTCTTTTTTGTCTCTCTCTCCCCCCTTTTGACTCGCG	(((.((..(((.(((((.((.((.((((.(((((.(..((.(((....))).).)..)))))).))))....))..))))))).))).....).).))).
oco-miR64-3p	TTTGTGGCTGCTCATAGACATG	Chr11	+	-25.5	Intronic		19582077	19582170	22	4	19582077	19582170	19582139	19582160	CAGCTTGCCTAAGAACTTTCAAATATATGTAGTGCTGGCAAAGTTCCACCTTTTTTGGTAACTTTGTGGCTGCTCATAGACATGAGAGAAGCAA	..((((.........((((((....((((.(((((((.((((((((((.......))).))))))))))).)))))))....))))))))))..
oco-miR65-5p	TGCTGTTGTCACTGTTCCTGCAT	Chr3	+	-18.6	Exonic		34448941	34449025	23	216	34448941	34449025	34448951	34448973	CTGTGAAGAATGCTGTTGTCACTGTTCCTGCATACTTCAATGATTCCCAGAGGCAGGCAACTAAAGATGCAGGTGTTATTGCGGG	(((..(..((((((...(((...((((((((...((............))..))))).)))....)))...)))))).)..))).
oco-miR66-5p	CCAGAACTCCACCAGCACCGGC	Chr12	+	-20.5	Exonic		4462294	4462375	22	11	4462294	4462375	4462304	4462325	ACCACGGTGCCCAGAACTCCACCAGCACCGGCGCCTCGCTCCCCAGCACCATGCTGTCCCAGTTCTTCTCGTCCGCCACCAC	.....((((..(((((((....(((((..((.((...........)).)).)))))....))))))....)..)))).....
oco-miR67-3p	CTTTTGAACAGAACTTCGTTGCCT	Chr12	+	-26.2	Intronic		20621244	20621338	24	3	20621244	20621338	20621305	20621328	ACCAGCGAGATCCAGCTAAGGTAAGGAACTTCGTGTCGCGGCTGCTCCACTCCGCTGCGGTCTTTTGAACAGAACTTCGTTGCCTTCCCGCGCGC	....(((.((........((((((.(((.(((...(((.((((((..(.....)..))))))...)))...))).))).)))))))).)))....
oco-miR68-5p	TATTTGGAGACCTGAACTGAGGGG	Chr12	+	-22.03	Intergenic		22517849	22517943	24	13	22517849	22517943	22517859	22517882	GTGGAAGAACTATTTGGAGACCTGAACTGAGGGGGTTCCCATCGATCTAATCTTAATCCTCTTTTTTTTTTTGGTTTTTATAGTTTGGATCTGTG	(..((.(((((((..(((((((.(((..(((((((((.................)))))))))..)))....))))))))))))))...))..).
oco-miR69-5p	CGTGTCCCACCGGGTGTGCCAA	Chr12	-	-23.9	Intergenic	0	12407615	12407696	22	33	12407615	12407696	12407665	12407686	CGTTACAACTCGTGTCCCACCGGGTGTGCCAAAAGCGTATTGATGCGAAAAACATACACTGGCCTGGGAGATATGCTTAACT	.((((...(..((.((((((((((((((......((((....))))......))))).))))..))))).))..)..)))).
oco-miR70-3p	GTTTGCATGACCCGGGAGATGA	Chr1	+	-47	Intronic		6693156	6693254	22	12	6693156	6693254	6693223	6693244	TGGTAGGATGCAGCTGCCGGTTCATGGATACCTCTGCAGTGCATGTCGTAGGCTTGCACTTGCATGGGTTTGCATGACCCGGGAGATGAACCCACCATT	((((.((...((.((.((((.(((((.(.((((.(((((((((.((.....)).))))).)))).)))).).))))).)))).)).))..)).))))..
oco-miR70-5p	CAGCTGCCGGTTCATGGATACC	Chr1	+	-47	Intronic		6693156	6693254	22	4	6693156	6693254	6693166	6693187	TGGTAGGATGCAGCTGCCGGTTCATGGATACCTCTGCAGTGCATGTCGTAGGCTTGCACTTGCATGGGTTTGCATGACCCGGGAGATGAACCCACCATT	((((.((...((.((.((((.(((((.(.((((.(((((((((.((.....)).))))).)))).)))).).))))).)))).)).))..)).))))..
oco-miR71-3p	TCCCCGGGGGCGGCGGCGGCC	Chr1	+	-38.9	Exonic		15082897	15082978	21	7	15082897	15082978	15082948	15082968	TCCCCCACGACGGCCTCGTCGTCCTCAGTGGACTGCGACTCCTCATCGCCCTCCCCGGGGGCGGCGGCGGCCGCACCGCTTT	........(.((((((((((((((((.(.(((..((((.......))))..)))).))))))))))).))))))........
oco-miR72-3p	TGAGACTGTATACAGGAGTGCAA	Chr1	-	-27	Intronic		31588186	31588271	23	3	31588186	31588271	31588196	31588218	GAGAAATCGATTGCACCTCTGTCTTTATCTAGTCTCAGACAAAGGAACTCTGTTGAGACTGTATACAGGAGTGCAATAATATTTTT	.((((((..(((((((..((((....((.(((((((((.((.((...)).))))))))))).))))))..)))))))...))))))
oco-miR73-3p	CAGATCATCCGGCAGCTTCATC	Chr3	+	-47.5	Exonic		3347679	3347765	22	3	3347679	3347765	3347734	3347755	CGCCATAAGCAGGTGAAGCTGCCAGCATGATCTGAAAGCATCTCAAACCAGCGATCAGATCATCCGGCAGCTTCATCTTCTCATGGC	.(((((.((.(((((((((((((.(.(((((((((..((...........))..)))))))))).))))))))))))).)).)))))
oco-miR74-3p	CCGCGCCGCCGCCGGCCGCCG	Chr3	+	-45.2	Exonic		10274996	10275082	21	4	10274996	10275082	10275052	10275072	CGCGGGCCCCTCCCCGCCAAGGATTGGCGCGCCGCGGCCAGCGCCGTGAACGCGCGCCGCGCCGCCGCCGGCCGCCGCCACAACCGC	.(((((......)))))...((...((((.((((((((..((((.(((......))).)))).)))).)))))))).))........
oco-miR75-5p	TAGCAACTTTTGGCTATGTATCTA	Chr3	+	-29.2	Exonic		29841808	29841887	24	3	29841808	29841887	29841818	29841841	ACAAAATATATAGCAACTTTTGGCTATGTATCTAGACATACTCTTGTCCAAATGCACAACCAAAAGTTGTTATATTTTGG	.(((((((((..(((((((((((...(((((...((((......))))...)))))...)))))))))))))))))))).
oco-miR76-3p	GGCGCGTTGGCTTACCATCTCCC	Chr3	-	-31.4	Exonic		34560748	34560823	23	1	34560748	34560823	34560753	34560775	ATCAGGAAGGCTCGTGGCCTAGGCCAATGGCCCACATTGCACTTGGTGGGCGCGTTGGCTTACCATCTCCCCAAGT	....((..((...((((..((((((((((((((((..........)))))).))))))))))))))..))))....
oco-miR77-5p	CTCGTGGCCTAGGCCAATGGCCCA	Chr3	-	-31.4	Exonic		34560748	34560823	24	21	34560748	34560823	34560790	34560813	ATCAGGAAGGCTCGTGGCCTAGGCCAATGGCCCACATTGCACTTGGTGGGCGCGTTGGCTTACCATCTCCCCAAGT	....((..((...((((..((((((((((((((((..........)))))).))))))))))))))..))))....
oco-miR78-3p	TAGAGAGGGAGGGCAGAGGCC	Chr4	+	-34.1	Intergenic		9101249	9101324	21	4	9101249	9101324	9101294	9101314	TGAAAAAACCAAAAAAAAGCTCTGCCCTTCCATCTCTTGGATAGATAGAGAGGGAGGGCAGAGGCCTTTGGTGTCC	.((....((((((......((((((((((((.(((((.........)))))))))))))))))...)))))).)).
oco-miR79-5p	GCTCTGCCCTTCCATCTCTTGG	Chr4	+	-34.1	Intergenic		9101249	9101324	22	4	9101249	9101324	9101267	9101288	TGAAAAAACCAAAAAAAAGCTCTGCCCTTCCATCTCTTGGATAGATAGAGAGGGAGGGCAGAGGCCTTTGGTGTCC	.((....((((((......((((((((((((.(((((.........)))))))))))))))))...)))))).)).
oco-miR80-3p	TCGGAAAGAGGTCTCCGAAGACT	Chr4	+	-23.5	Exonic		9103801	9103892	23	2	9103801	9103892	9103860	9103882	TCACCAATAAGATACGGAGACTTGCTTCACATTTGGAATTACACAAAAAAGATTTTTCATCGGAAAGAGGTCTCCGAAGACTTTTGGGAAAA	((.((((.(((...(((((((((.(((..(.((((........))))...((....))...)..))))))))))))....)))))))))...
oco-miR80-5p	GATACGGAGACTTGCTTCACATT	Chr4	+	-23.5	Exonic		9103801	9103892	23	12	9103801	9103892	9103811	9103833	TCACCAATAAGATACGGAGACTTGCTTCACATTTGGAATTACACAAAAAAGATTTTTCATCGGAAAGAGGTCTCCGAAGACTTTTGGGAAAA	((.((((.(((...(((((((((.(((..(.((((........))))...((....))...)..))))))))))))....)))))))))...
oco-miR81-5p	GATTCCTTCACTCAAGACCAG	Chr4	+	-21.7	Exonic		30430330	30430423	21	3	30430330	30430423	30430340	30430360	TTTTTCTTGTGATTCCTTCACTCAAGACCAGGTATGAAGAATTTTTCTTAAGGCAGTTCTTTGGTCGTGAATACGAAGAATACGCACAGAAAGT	.((((((((((((((.(((..(((.((((((((...((((.....))))...))......)))))).)))....))))))).)))).)))))).
oco-miR82-5p	AGGGATTAACCGAACAAGGCCT	Chr5	+	-23	Exonic		24304712	24304789	22	4	24304712	24304789	24304722	24304743	CCCTTGTGGGAGGGATTAACCGAACAAGGCCTCAGGGTAGAAACCACACTTAGTTAGGTTCATCTCATCTCACTGATA	.....(((((((((((.((((.((((((.......(((....)))...))).))).)))).))))).)))))).....
oco-miR83-5p	CCGGGCGGTCCGGGGGGGGGGGG	Chr5	-	-31.8	Intergenic	0	12961258	12961333	23	216	12961258	12961333	12961301	12961323	CTCGTGGGATCCGGGCGGTCCGGGGGGGGGGGGCACTACGGCTCCTCTCTTCTCGAGAATCCATACATCCCTTATC	.....(((((...((...((((((((((((((((......)).)))))))))))).))..))....))))).....
oco-miR84-3p	GGGTACAGGTCAGTGGGGATGA	Chr6	+	-23.4	Intronic		923819	923892	22	4	923819	923892	923861	923882	ATAACAAGTGTCTCTCCAACGGTTCTGCACCTCAAATGAATGGGGTACAGGTCAGTGGGGATGAAACATGCAAT	.......((.((((((((...(..(((.((((((......)))))).)))..)..)))))).)).)).......
oco-miR85-3p	GGGGGCATTCTGATCTGCTGGCCT	Chr6	+	-25.5	Intergenic		6786458	6786540	24	3	6786458	6786540	6786507	6786530	TGGTTTCATCGTGTGAGATTAGGACTTGAGTGCTTGGGGCATTGCCATTGGGGGCATTCTGATCTGCTGGCCTGATGATTACT	.(((.((((((.((.((....(((...((((((((..(((...))).....))))))))...))).)).)).))))))..)))
oco-miR86-3p	TCCCCGTCGGCGGCGGCTGCCGC	Chr6	+	-40.5	Exonic		10101603	10101689	23	4	10101603	10101689	10101657	10101679	ACTTCTGCAAGGCGTGCCGCCGCTACTGGACCAAGGGCGGCCTCCTCCGCAACGTCCCCGTCGGCGGCGGCTGCCGCAAGCCCAAGC	.(((..((..((((.(((((((((((.((((.....((((......))))...))))..)).)))))))))))))....))..))).
oco-miR87-3p	TTACCCTGTGAGAGTTCTGCCAT	Chr6	+	-22.9	Exonic		20377582	20377660	23	5	20377582	20377660	20377628	20377650	TTGGTGCAAGAGCAGCTTTAACACTTGGTGGAACCGTGCTTGGTTATTACCCTGTGAGAGTTCTGCCATCTAAGACCGC	..(((...(((((((..((..(((..((((((((((....))))).)))))..)))..))..))))..)))...)))..
oco-miR88-5p	CAGTACGGGTTTAGCTTATGAC	Chr7	+	-20.7	Intergenic		22399655	22399730	22	5	22399655	22399730	22399665	22399686	GGTTATTTGTCAGTACGGGTTTAGCTTATGACGTGTTTGGAAGTCCTCGGCCAAACGAGTATTTCACAGAAAGCCG	((((.(((((.(((((..((((.(((...(((..........)))...))).))))..)))))..))))).)))).
oco-miR89-3p	GCCCGGGCCTGGCGCACCCCA	Chr7	+	-31	Intergenic		27901344	27901422	21	454	27901344	27901422	27901392	27901412	GTGGCTTGCCACTGGGGCCCTCGCACGTCGCCCAGGCGTTGCACTGCTGCCCGGGCCTGGCGCACCCCAACCAAATCAA	((((....)))).((((....(((.((..((((.(((((......)).))).)))).)))))..))))...........
oco-miR90-5p	TGCCTTGACTGTTTGTAAAGA	Chr7	-	-29.62	Intronic		17881949	17882046	21	10	17881949	17882046	17882016	17882036	ACTTTCTTTGTGCCTTGACTGTTTGTAAAGATATGCTGCTGCGAATCACATATTCAGCGGCATTCATTAAAGACTATTTCAAGGTAAGAGGTTCGGTT	(((..((((.((((((((..((((.(((.((.(((((((((.............))))))))))).))).))))....)))))))).))))...))).
oco-miR91-3p	CGACCACCTGTTCGACCTCGACAA	Chr7	-	-38.8	Exonic		29221333	29221432	24	13	29221333	29221432	29221343	29221366	CTGGGAGTTCGTGGAGTACGAGCGGATGGTCTACCTCGACGCCGACATACAGGTGTTCGACAACATCGACCACCTGTTCGACCTCGACAAGGGCGCCTTC	..(((.((((((.(((..(((((((.(((((....((((((((........)))).)))).......))))).)))))))..))).))..)))).)))..
oco-miR92-5p	CGGACACAGGTGGTGCATGGCTG	Chr8	-	-24.9	Intergenic		9251057	9251129	23	3	9251057	9251129	9251097	9251119	CTCGGGAACGCGGACACAGGTGGTGCATGGCTGTCGTCAGCTCGTGCCGTAAGGTGTTGGGTTAAGTCTCGCA	..(((((((.(.(((((..((((..(..(((((....))))).)..))))...))))).)))....)))))..
*=Figure indicates the number of mismatch between Cloning and Illumina data. Black indicate no cloning experment has not been done.Zero indicates no mismatch
