# Supplementary material for: Identification of Novel and Conserved miRNAs from Extreme Halophyte, Oryza coarctata, a Wild Relative of Rice
Source: PLoS One. 2015 Oct 27;10(10):e0140675. doi: 10.1371/journal.pone.0140675 (PMC4623511; doi:10.1371/journal.pone.0140675)
Supplement: S6 Table — (XLSX) [file pone.0140675.s011.xlsx]

## Sheet: Sheet1
Supplimentray Table S6:List of the miRNAs discovered through in silico analysis.
Total miRNA=124
miRNA	Remark	Identities with mature miRNAseq (%)	MEF (kcal/mol.)	Premature seq	Hair pin structure
oco-miR156a		100	NA	NA
oco-miR156b-5p		100	NA	NA
oco-miR156b-3p		100	NA	NA
oco-miR156c-5p	Not found in NGS data	100	-75.56	GAGGGGTGAGAGGTGAGGCTGACAGAAGAGAGTGAGCACACATGGTGACTTTCTTGCATGCTGAATGGACTCATGCTTGAAGCTATGTGTGCTCACTTCTCTCTCTGTCAGCCATTTGATCTCTCTTTCTCTC	((((((.(((((((..((((((((((((((((((((((((((((((....(((..(((((...........)))))..)))))))))))))))))).))))).)))))))))).....)))))))..))))))
oco-miR156c-3p	C	100	-75.57	GAGGGGTGAGAGGTGAGGCTGACAGAAGAGAGTGAGCACACATGGTGACTTTCTTGCATGCTGAATGGACTCATGCTTGAAGCTATGTGTGCTCACTTCTCTCTCTGTCAGCCATTTGATCTCTCTTTCTCTC	((((((.(((((((..((((((((((((((((((((((((((((((....(((..(((((...........)))))..)))))))))))))))))).))))).)))))))))).....)))))))..))))))
oco-miR156d	Not found in NGS data	100	-51.97	GGAGAAGCTCTTAGGAGATTGACAGAAGAGAGTGAGCACACGGCGTGATGGTCGGTATGATATCTATCCCGTCCTCATCGCGTGCTTACTTCTCTTTCTGTCATCCTCTTTCT	((((...)))).(((((..(((((((((((.((((((((.((...(((.((.(((.(((.....))).))).))))).)).))))))))..)))).)))))))..)))))...
oco-miR156e		100	NA	NA
oco-miR156f-5p		100	NA	NA
oco-miR156f-3p		100	NA	NA
oco-miR156g-5p	Found in both the libraries	100	-63.78	GGCTGACAGAAGAGAGTGAGCACTCAGCGGGCAGACTGCATCTGAATGACGACGAAGACGACGGACGCAGCTGCCGTTGCGTGCTCACTTCTCTCTCTGTCAGCT	(((((((((((((((((((((((.((((((.(((.((((.((((.................)))).))))))))))))).)))))))).))))).))))))))))
oco-miR156h-5p		100	NA	NA
oco-miR156h-3p		100	NA	NA
oco-miR156i		100	NA	NA
oco-miR156j-5p		100	NA	NA
oco-miR156j-3p		100	NA	NA
oco-miR156k		100	NA	NA
oco-miR156l-5p	Found in both the libraries	100	-48.04	GCTAGGGAGCCGACAGAAGAGAGTGAGCATATATAGTTTTTTTCTTGCATATGTGGTAGAGTTCATGTGCTTGAAGCTATATGTGCCCACTTCTCTTTCTGTCAGCAAATT	........((.((((((((((((((.(((((((((((....(((..(((((((..........)))))))..)))))))))))))).))).)))).))))))).)).....
oco-miR156l-3p	Not found in NGS data	100	-48.04	GCTAGGGAGCCGACAGAAGAGAGTGAGCATATATAGTTTTTTTCTTGCATATGTGGTAGAGTTCATGTGCTTGAAGCTATATGTGCCCACTTCTCTTTCTGTCAGCAAATT	........((.((((((((((((((.(((((((((((....(((..(((((((..........)))))))..)))))))))))))).))).)))).))))))).)).....
oco-miR159a.2		100	NA	NA
oco-miR159a.1		100	NA	NA
oco-miR159b	Found in both the libraries	100	-78.71	GGTTATGAAGTGGAGCTCCTTTCGTTCCAATGAAAGGTTTATCTGAAGGGTGATACAGCTGCTTGTTCATGGTTTCCACTATTCTATCTCATCAGAAAAGAGACAGGCTTGTGGTTTGCATGACCAAGGAGCCGCATCAACTCCTTGCTGACCACTCTTTGGATTGAAGGGAGCTCTGCATCTTGATC	........((((((((.((((((((....))))))))........(((((((((...(((.((((.(((((....((((...(((.((((.........)))).)))...))))....))))).)))).)))...)))).).)))))))..)))))....
oco-miR159c	Found in both the libraries	100	-87.38	GAGGAGGAGGAGGAACTCCCTTTCGATCCAATTCAGGAGAGGAAGTGGTAGGATGCAGCTGCCGGTTCATGGATACCTCTGGAGTGCATGGCAATAATGTTGTAGGCCTGCACTTGCATGGGTTTGCATGACCCGGGAAATGAACCTGCCATTGTCTTCCTCTATTGATTGGATTGAAGGGAGCT	...............(((((((.(((((((((.(((.(((((((((((((((...((....((((.(((((...((((.(((((((((.(((.(((....)))..)))))))))).)).))))...))))).))))....))..)))))))....)))))))).)))))))))))))))))))..
oco-miR159d	Found in both the libraries	100	-87.38	GAGGAGGAACTCCCTTTCGATCCAATTCAGGAGAGGAAGTGGTAGGATGCAGCTGCCGGTTCATGGATACCTCTGGAGTGCATGGTAGGCCTGCACTTGCATGGGTTTGCATGACCCGGGAAATGAACCTGCCATTGTCTTCCTCTATTGATTGGATTGAAGGGAGCTACAGCTACAC	.........(((((((.(((((((((.(((.(((((((((((((((...((....((((.(((((...((((.(((((((((.((....))))))))).)).))))...))))).))))....))..)))))))....)))))))).)))))))))))))))))))............
oco-miR159f	Found in both the libraries	100	-85.42	GAAGAAGACGAGCTCCCTTCGATCCAATCCAGGAGAGGAAGTGGTACGATGCAGCTGCCGGTTCATGGATACCTCTAGAGTGCATGATGTCGTAGGCCTGCACATGCATGGGTTTGCATGACCCGGGAGATGAGCCCGCCATTGTCTTCCTCTCATGCTTGGATTGAAGGGAGCTCTACACC	.........((((((((((((((((((..((.(((((((((((((......((.((.((((.(((((...((((.....(((((((.(((.........))))))))))))))...))))).)))).)).)).....))))....))))))))).)).))))))))))))))))))......
oco-miR160a-5p	Found in both the libraries	100	-51.88	GTGTGCCTGG CTCCCTGTAT GCCACACATG TAGCTCAACC CATGGTGTGT GGTTGCCTAC TGGGTGGCGT GCAAGGAGCC AAGCATGC	((((((.(((((((.((((((((((.((.((((..((((((((...))).))))).)))))).)))))))))).))))))).))))))
oco-miR160a-3p	Not found in NGS data	100	-51.89	GTGTGCCTGG CTCCCTGTAT GCCACACATG TAGCTCAACC CATGGTGTGT GGTTGCCTAC TGGGTGGCGT GCAAGGAGCC AAGCATGC	((((((.(((((((.((((((((((.((.((((..((((((((...))).))))).)))))).)))))))))).))))))).))))))
oco-miR160b-5p	Not found in NGS data	100	-68.85	AAGGTTTGG--TTGATCGGCTT--GTGCGTGCCTGGCTCCCTGTATGCCACTCATGTAGCCCAATCCATGGTGTTGGATGCTGTGGGTGGCGTGCAAGGAGCCAAGCATGCGTGCCATGATCTCTCTT-CTTCCTT	(((.......(((((((...(((((((.(((((((.((((((((((((((..(((...(((((......)))))))))))))))))))))).))))))).))))))).)))..)))).........)))
oco-miR160b-3p	Not found in NGS data	100	-68.85	AAGGTTTGG--TTGATCGGCTT--GTGCGTGCCTGGCTCCCTGTATGCCACTCATGTAGCCCAATCCATGGTGTTGGATGCTGTGGGTGGCGTGCAAGGAGCCAAGCATGCGTGCCATGATCTCTCTT-CTTCCTT	.(((...((..(((((((...(((((((.(((((((.((((((((((((((..(((...(((((......)))))))))))))))))))))).))))))).))))))).)))..))))...))....))).
oco-miR160c-5p	Not found in NGS data	100	-47.43	GGAATGTGCCTGGCTCCCTGTATGCCACTCATCTTGAGCAACAA-CTTCTGC-A-AGGTTGCCTACGATGGCTGGCGTGCACGAAGCCAAGCATATTCC	(((((((((.(((((...(((((((((.(((((.((.(((((............))))).)).))))).)))))))))...))))).)))))))))
oco-miR160c-3p	Not found in NGS data	100	-47.43	GGAATGTGCCTGGCTCCCTGTATGCCACTCATCTTGAGCAACAA-CTTCTGC-A-AGGTTGCCTACGATGGCTGGCGTGCACGAAGCCAAGCATATTCC	(((((((((.(((((...(((((((((.(((((.((.(((((............))))).)).))))).)))))))))...))))).)))))))))
oco-miR160d-5p	Not found in NGS data	100	-74.41	GGGGATATGCCTGGCTCCCTGTATGCCACTCGCGTAGCTGCCAAACTCAGTTGAACCAACTGCCTTCTCCCGGCGAGATTCAGGCATTGTGTTCGTACGTTTGGCTCTACTGCGGATGGCGTGCGAGGAGCCAAGCATGACC	..((.(((((.(((((((.(((((((((.((((((((..(((((((...((((((((((.(((((((((.....))))...)))))))).))))).))))))))).)))).)))).))))))))).))))))).))))).))
oco-miR160d-3p	Found in both the libraries	100	-74.41	GGGGATATGCCTGGCTCCCTGTATGCCACTCGCGTAGCTGCCAAACTCAGTTGAACCAACTGCCTTCTCCCGGCGAGATTCAGGCATTGTGTTCGTACGTTTGGCTCTACTGCGGATGGCGTGCGAGGAGCCAAGCATGACC	..((.(((((.(((((((.(((((((((.((((((((..(((((((...((((((((((.(((((((((.....))))...)))))))).))))).))))))))).)))).)))).))))))))).))))))).))))).))
oco-miR160e-5p	Found in both the libraries	100	NA	NA
oco-miR160e-3p	C	100	NA	NA
oco-miR160f-5p	Not found in NGS data	100	NA	NA
oco-miR160f-3p	Not found in NGS data	100	NA	NA
oco-miR162a	Found in both the libraries	100	-62.56	GGTGATGCCTGGGCGCAGTGGTTTATCGATCCCTTCCCTGCCTTGT-GCGCTGATCCGGGAGCGGCGATTTTCTTTGAGAGGTTTTTCTTTTTTTTTCTT--TTTT-GTCCTTGTTGCAGCCAACGACAACGCGGGAATCGATCGATAAACCTCTGCATCCAGTTCTC	........(((((.((((.((((((((((((..(((((.((.((((..((((......(((.(((((........((((((.....)))))).........))))))))....)))).....)))).)))))))..)))))))))))).)))).))))).
oco-miR162b	Not found in NGS data	100	-53.2	TGGGTGATGCCTGGGCGCAGTGGTTTATCGATCTCTTCCCTGCCTTGTGTTGATCCGAT- G-TG--CGTGCTGATTCTTGATA--ATACAACGCTGGAATCGATCGATAAGCCTCTGCATCCAGATCTCACTTT	((((((...(((((.((((.((((((((((((..((((..((.((((((((.((....((........))....)))))))))).)).))))..)))))))))))).)))).)))))...))))))
oco-miR164a	Found in both the libraries	100	-64.07	GTGAGAAGGACCGCGTTGGAGAAGCAGGGCACGTGCATGCATAT-T-CATC-TC--CTTCTTCCTCCTC-----GC-CG-GCCTTGTGTGGGCTGAAAGTTTAGATAGAACTGGCACTGCACGTGATCTCCTTCTCCATCCCGGTCTTTTTCTCAC	(((((((((((((...((((((((.((..(((((((((((...(((((((....(((..((...(((.((.....)).))).)))))...)))).)))...))).))))))))..)).))))))))...))))))..)))))))
oco-miR164b		100	NA	NA
oco-miR164c		100	NA	NA
oco-miR164d		100	NA	NA
oco-miR164e		90	NA	NA
oco-miR164f		100	NA	NA
oco-miR166a-5p	Found in both the libraries	100	-48.73	TGAAGCTATTTGCTTCTGAGT GGAATGTTGTCTGGTTCAAG ---------- ---------- TTGAGAATGATTTGCACAACGTTTTTCATTCCTCTTATCTTCAAGATCTCGGACCAGGCTTCATTCCCCTCAAAGATAGCTTCA	((((((((((...((.((((.((((((..(((((((((.((....((((((...((.....))...))))))................)).)))))))))..)))))).))))))))))))))))
oco-miR166a-3p	Not found in NGS data	100	-48.73	TGAAGCTATTTGCTTCTGAGT GGAATGTTGTCTGGTTCAAG ---------- ---------- TTGAGAATGATTTGCACAACGTTTTTCATTCCTCTTATCTTCAAGATCTCGGACCAGGCTTCATTCCCCTCAAAGATAGCTTCA	((((((((((...((.((((.((((((..(((((((((.((....((((((...((.....))...))))))................)).)))))))))..)))))).))))))))))))))))
oco-miR166b-5p	Found in both the libraries	100	-43.94 kca	GGGAGCCTTTTCATTTTGAGGGGAATGTTGTCTGGCTCGGGGCTACTTCG-ATTTCTCTCTCTTTTGATTTCTT-TTTTC----TCCTAGCTTGATCTTTTGATCTCTCAAATCGATCTCAAGAAAAGATCGGATAAAAGAGATGAGAGTATATGTTTGTAGATCTCG GACCAGGCTTCATTCCCCCCGGAATGTTGTCTGGCTCGGGGCTAC-TTCGATTTCTCTCTCTTTTGATTTCTT-TTTTC----TCTCCTAGCTTGATCTTTT	..(((((....((((((....))))))......)))))((((((((....((....(((((.....(((((((((...(((...(((..((((..((((.........))))..)))).)))...))).))))))))))))))...))....)))).)))
oco-miR166b-3p	Not found in NGS data	100	-63.32	GGGAGCCTTTTCATTTTGAGGGGAATGTTGTCTGGCTCGGGGCTACTTCG-ATTTCTCTCTCTTTTGATTTCTT-TTTTC----TCCTAGCTTGATCTTTTGATCTCTCAAATCGATCTCAAGAAAAGATCGGATAAAAGAGATGAGAGTATATGTTTGTAGATCTCG GACCAGGCTTCATTCCCCCCGGAATGTTGTCTGGCTCGGGGCTAC-TTCGATTTCTCTCTCTTTTGATTTCTT-TTTTC----TCTCCTAGCTTGATCTTTT	(((((.((((((((.(((.....(((((((.................((((....))))....))))))).....)))..))))))))(((((((((.(((((.........((((.((((((.((((((..((((((....))))))..)))))).))))))))))......)))))))))))))).................))))).........
oco-miR166c-5p	Found in both the libraries	100	-59.60	GGCTGTTGAGGGGAAT GTTGTCTCGTCCGAGACCTAACAC--------ATGGCGGATTCAGCTGCAGCT-AGCAAGCTAGGTGGGAGGTTTCGGACCAGGCTTCATTCCCCCCAACTCAACTGTT	((.(((((((((((((..((((.(((((((((((..(((.((((......(((....))).....)))).)))..))))))))))).))))..)))))))).....))))).))
oco-miR166c-3p	Found in both the libraries	100	-58.2	GGCTGTTGAGGGGAAT GTTGTCTCGTCCGAGACCTAACAC--------ATGGCGGATTCAGCTGCAGCT-AGCAAGCTAGGTGGGAGGTTTCGGACCAGGCTTCATTCCCCCCAACTCAACTGTT	((.(((((((((((((..((((.(((((((((((..(((.((((......(((....))).....)))).)))..))))))))))).))))..)))))))).....))))).))
oco-miR166d-5p	Found in both the libraries	100	-50.13 k	GAAGCTTTTT-ACTTTGAGAGGAATGTTGTCTGGCTCGAGGTGCATGGA--AACCT-T--T-GATCAGGTTTGATCTGTA GAGATTGATCTCGGACCAGGCTTCATTCCCCTCAAGTAAAGCTCC	..(((((..(((((.(((.((((((..((((((.(((((((......((((((......))))))(((((....))))).))))))).))))))..)))))).)))))))))))))..
oco-miR166d-3p	Not found in NGS data	100	-50.13	GAAGCTTTTT-ACTTTGAGAGGAATGTTGTCTGGCTCGAGGTGCATGGA--AACCT-T--T-GATCAGGTTTGATCTGTA GAGATTGATCTCGGACCAGGCTTCATTCCCCTCAAGTAAAGCTCC	..(((((..(((((.(((.((((((..((((((.(((((((......((((((......))))))(((((....))))).))))))).))))))..)))))).)))))))))))))..
oco-miR166e-5p		100	NA	NA
oco-miR166e-3p		100	NA	NA
oco-miR166f-5p		100	NA	NA
oco-miR166f-3p		100	NA	NA
oco-miR166g-5p	T	100	-54.24	AGCAGGGTGTCTGGAATGGAGGCTGATCCAAGATCATTG-GTGCTGCAAAATACTAGGGC ATTGTAGTAAGTGCCATT-----------------------------GAGGATCTCGGACCAGGCTTCATTCCTCACATCGTGCT	((((.(((((..(((((((((.(((.(((.(((((..(((((((......(((((........)))))))))))).....))))).))).))).)))))))))..))))).))))
oco-miR166g-3p	Not found in NGS data	100	-54.24	AGCAGGGTGTCTGGAATGGAGGCTGATCCAAGATCATTG-GTGCTGCAAAATACTAGGGC ATTGTAGTAAGTGCCATT-----------------------------GAGGATCTCGGACCAGGCTTCATTCCTCACATCGTGCT	((((.(((((..(((((((((.(((.(((.(((((..(((((((......(((((........)))))))))))).....))))).))).))).)))))))))..))))).))))
oco-miR166h-5p		100	NA	NA
oco-miR166h-3p		100	NA	NA
oco-miR166i-5p		100	NA	NA
oco-miR166i-3p		100	NA	NA
oco-miR166j-5p	Found in both the libraries	100	-42.66	TGATCCATGGCTGTTGAGAGGAATGACGTCCGGTCTGAAGATTGCTGTCCCTGCGCGGTGGCTTCGGACCAGGCTTCATTCCCCATGACTTATGGAACC	...(((((((..((((...(((((((.(((.(((((((((.(((((((......)))))))))))))))).))).)))))))...)))))))))))...
oco-miR166j-3p	Not found in NGS data	100	-42.66	TGATCCATGGCTGTTGAGAGGAATGACGTCCGGTCTGAAGATTGCTGTCCCTGCGCGGTGGCTTCGGACCAGGCTTCATTCCCCATGACTTATGGAACC	...(((((((..((((...(((((((.(((.(((((((((.(((((((......)))))))))))))))).))).)))))))...)))))))))))...
oco-miR166k-5p		100	NA	NA
oco-miR166k-3p		100	NA	NA
oco-miR166l-5p	Found in both the libraries	100	-52.76	GTTAGGTTAAGGGGATTGTTGTCTGGTTCAAGTTCTCCACATTATGCATCATGTTCATGC GTGGAGGAACA----GCTTGGTGATCTCGGACCAGGCTTCAATCCCTTTAACCAGCA	(((.((((((((((((((..(((((((((.((.((.(((.........((((((....))))))..........))).)).)).)))))))))..))))))))))))))))).
oco-miR166l-3p	Not found in NGS data	100	-52.76	GTTAGGTTAAGGGGATTGTTGTCTGGTTCAAGTTCTCCACATTATGCATCATGTTCATGC GTGGAGGAACA----GCTTGGTGATCTCGGACCAGGCTTCAATCCCTTTAACCAGCA	(((.((((((((((((((..(((((((((.((.((.(((.........((((((....))))))..........))).)).)).)))))))))..))))))))))))))))).
oco-miR166m		100	NA	NA
oco-miR167a		100	NA	NA
oco-miR167b		100	NA	NA
oco-miR167c-5p	Not found in NGS data	100	-79.36	TGTCCAAGGGAACGAGTGAAGCTGCCAGCATGATCTAGCTCTGAATGATCAG CAAGATGTGCTTATACACTTCTTGCTTGTGGAT-TTGAGCTGTTTTTTAGTCTTGTGGTCATGCCTTGCTAGGTCATGCTGCGGCAGCCTCACTTCTTCCCATTGTTGGGCA	((((((((((((.((((((.(((((((((((((((((((.....(((((((.((((((..(((((..(((.........)))....))))).........))))))))))))).....)))))))))))))..)))))).)))))).)))))....)))))))
oco-miR167c-3p	T	100	-79.36	TGTCCAAGGGAACGAGTGAAGCTGCCAGCATGATCTAGCTCTGAATGATCAG CAAGATGTGCTTATACACTTCTTGCTTGTGGAT-TTGAGCTGTTTTTTAGTCTTGTGGTCATGCCTTGCTAGGTCATGCTGCGGCAGCCTCACTTCTTCCCATTGTTGGGCA	((((((((((((.((((((.(((((((((((((((((((.....(((((((.((((((..(((((..(((.........)))....))))).........))))))))))))).....)))))))))))))..)))))).)))))).)))))....)))))))
oco-miR167d-5p		100	NA	NA
oco-miR167d-3p		100	NA	NA
oco-miR167f	Not found in NGS data	100	-45.08	CACAAGTGGATGAAGCTGCCAGCATGATCTG---ACAGTAATTCTCTTGC---TGATGATTTACAAAACCTAGAGCCATGCATCAGATCATCTGGCAGTTTCATCTTCTCATG	....((.(((((((((((((((.(((((((((..(((...((((......((.....))......))))...))).)))))))))))))))))))))))).))....
oco-miR167g	Not found in NGS data	100	-63.53	AAGCAGATGAAGCTGCCAGCATGATCTGAAACGTTCTCACATAGGCGACCAGATCATCCGGCAGCTTCATCTTCTCATG	..(((((((((...(((((.((((((((((((((((((((((.(((((((.((((........))))..))))...))).))))))))))))).))))))))).)))))....))))))).)).........
oco-miR167h		100	NA	NA
oco-miR167i		100	NA	NA
oco-miR167j	Not found in NGS data	100	-63.53	ATGTGTGCACCTTAAGCAGCTGAAGCTGCCAGCATGATCTGAT--------------------- TCTGAATAAGTGGTTGGAAATATTGGGTTCCTAAGATTCAGATCGTGCTGCGCAGTTTCATCTGCTAATCGGTGCACTAC--TATGAATTT	..(((((((((...(((((.((((((((((((((((((((((.(((((((.((((........))))..))))...))).))))))))))))).))))))))).)))))....))))))).)).........
oco-miR168a-5p	Found in both the libraries	100	-50.31	CGCCTCGGGCTCGCTTGGTGCAGATCGGGACCCG---CCG-CGCCGCCGGGGCCGGATCCCGCCTTGCACCAAGTGAATCGGAGCCG	((.(((.((.(((((((((((((..(((((((.(((.((....)).))).)).)))))..))))))))))))).)).))).))
oco-miR168a-3p	Found in both the libraries	100	-50.31	CGCCTCGGGCTCGCTTGGTGCAGATCGGGACCCG---CCG-CGCCGCCGGGGCCGGATCCCGCCTTGCACCAAGTGAATCGGAGCCG	((.(((.((.(((((((((((((..(((((((.(((.((....)).))).)).)))))..))))))))))))).)).))).))
oco-miR168b	Found in both the libraries	100	-36.20	TGGACTTGTGAGGCTTGGTGCAGCTCGGGAACTGTTCTTGATGGACTGGCAGGAACTCCATGTCCACCACTGCCACTCCTGTGTTGTGGCATTCCTCCTTGCCGTT	.((......((((..((.((((((.(((((...((...((.((((((((.((...))))).))))).))..))...))))).)))))).))..))))....))...
oco-miR169a	Found in both the libraries	100	-92.59	CGCCGGCGGCCTAGCATTGGGACCGGAGGCCATGGTGCAGCCAAGGATGACTTGCCGATC GATCGAT------------------------------- ATCCATGCATGGATCGGCAGGTTGTCCTTGGCTACATCTTGGCCCCTGCTCCTCATGTAAGGCCGGCCTGTGGCG	((((((((((((.((((.((((.(((.(((((.((((.((((((((((((((((((((((.((..((....))..)).)))))))))))))))))))))).)))).))))).))).)))).)))).))))).)))...))))
oco-miR169b	Not found in NGS data	100	-61.86	GAACGGAATGCAGCCAAGGATGACTTGCCGGTACGTGTATGCATGTTTCAAGGGACTATATGTGCCCGCAACTGTTTTAGATCCATGCTGGCATTTTCCGGCAAGTTGTCCTTGGCTACATCTTGTTC	((((((.(((.((((((((((((((((((((...((((..(((((..((..(((((.....)).)))............))..)))))..))))...)))))))))))))))))))).))).))))))
oco-miR169c	Found in both the libraries	100	-55.28	GAACGGGATGCAGCCAAGGATGACTTGCCGGCTCCTGGTATTGGGGGAATCTCAGCTTTTCTGA-GC-C-TT-GAGTTAGCCGGCAAGTCTGTCCTTGGCTACACCTAGCTC	....(((.((.(((((((((((((((((((((((((........))))..((((((((....))))..))))...))))))))))).)))))))))).))))).....
oco-miR169d		100	NA	NA
oco-miR169e		100	NA	NA
oco-miR169f.1		100	NA	NA
oco-miR169f.2		100	NA	NA
oco-miR169g	Found in both the libraries	100	-59.49	CTGCCTCTGGTAGCCAAGGATGACTTGCCTATTGTTCTCTTCCGAATGCTCCAGTG-CACGATCAGTTTGGCCTGGCTGGTTCAGATGAGCTGAGATAGGCAGTCTCCTTGGCTAGCCTGACTGGC	..(((((.((((((((((((.((((.(((((((...(((.((.((((...((((.((.(((.....)))))))))...)))).)).)))....)))))))))))))))))))).))).))..)))
oco-miR169h	Not found in NGS data	100	-64.28	TTAGCTCTGGTAGCCAAGGATGACTTGCCTGTGTCC--AGGTGTAAGGTTC---------ATTCAG-AAATGAGCCTTTCAGCTGGCTTCATGGGCAGTCTCCTTGGCTAGCCTGAGTGAT	...((((.((((((((((((.((((.(((((((.((((.((.((((((((((....)))))))))).)).))))...)))))))))))))))))))).))).))))...
oco-miR169i-5p.2	C	100	-88.08	GGAAGAGAGCAAGGCTTACATGGTGATAAGGGTGTAGCTCTGGTAGCCAAGGATGACTTG CTGTGTCCTTGTGTAGAGGATCATTCAGAAAATGAGCCTTGAACTGGTTCATAGGCAGTCTCCTTGGCTAGTCTGAGTCGCTCTTATCACTCATGTTAGGCTTGCATCTCGTTGA	....(((((((((.((.(((((((((((((((((..((((.((((((((((((.((((..(((((..((.((...((((.(((((.....))))).))))..)).))..)))))..)))))))))))))).)).)))))))))))))))).))))).)).))))).)))).....
oco-miR169i-5p.1	Not found in NGS data	100	-88.08	GGAAGAGAGCAAGGCTTACATGGTGATAAGGGTGTAGCTCTGGTAGCCAAGGATGACTTG CTGTGTCCTTGTGTAGAGGATCATTCAGAAAATGAGCCTTGAACTGGTTCATAGGCAGTCTCCTTGGCTAGTCTGAGTCGCTCTTATCACTCATGTTAGGCTTGCATCTCGTTGA	....(((((((((.((.(((((((((((((((((..((((.((((((((((((.((((..(((((..((.((...((((.(((((.....))))).))))..)).))..)))))..)))))))))))))).)).)))))))))))))))).))))).)).))))).)))).....
oco-miR169i-3p	Not found in NGS data	100	-88.08	GGAAGAGAGCAAGGCTTACATGGTGATAAGGGTGTAGCTCTGGTAGCCAAGGATGACTTG CTGTGTCCTTGTGTAGAGGATCATTCAGAAAATGAGCCTTGAACTGGTTCATAGGCAGTCTCCTTGGCTAGTCTGAGTCGCTCTTATCACTCATGTTAGGCTTGCATCTCGTTGA	....(((((((((.((.(((((((((((((((((..((((.((((((((((((.((((..(((((..((.((...((((.(((((.....))))).))))..)).))..)))))..)))))))))))))).)).)))))))))))))))).))))).)).))))).)))).....
oco-miR169j		100	NA	NA
oco-miR169k	Found in both the libraries	100	-64.92	TCTGTCGAGATAGCCAAGGATGACTTGCCTGTGGCCTCTTG--GAGAGAGGGGTAGCTTAATT---AGCATGCTCTGAGCCTTTGCTT---------------------------- TGAGATCTTACAGGCAGTCTCCTTGGCTAGTCTGGGCGGC	.(((((.(((((((((((((.((((.((((((((..((((((((((((((((((((.....))).)))).....))))).))))))))..))))))))))))))))))))).)))).))))).
oco-miR169m		100	NA	NA
oco-miR169n		100	NA	NA
oco-miR169o		100	NA	NA
oco-miR169p		100	NA	NA
oco-miR169q	T	100	-31.39	CCACTCAGACTAGCCAAGGAGACTGCCCATGAACCAGGTCAAAGGCTCATT------------------------- ACACAGGCAAGTCATCCTTGGCTACCAGAG	...(((....(((((((((((((((((.((((.((........)).))))......))).)))).))))))))))...)))
oco-miR169r	T	100	-45.6	AGGCCATCTTCGATAGCCAAGGATGATTTGCCTGTAGCCCCATGG---AGAGCTCTCTCAGTCAAGGGCAACAACTGGGCTCTATCGGCAAGTCTCCTCGGCTAGCTGAGTACCTCTTATGCTATCCCA	.(((.(((...))).))).((((.((((((((.((((.((((......(((((........)))))......))))..)))).)))))))))))).((.((((((((.....)))).)))).))..
oco-miR171a	Not found in NGS data	100	-51.14	GGAAAGAGCGATATTGGTGAGGTTCAATCCGATGATTGGTTTTACAGCAGTTGTAAAACC AGTATCTGATTGAGCCGCGCCAATATCTCTTCCTC	((((.((..((((((((((.(((((((((.(((.((((((((((((.....))))))))))))))).))))))))).))))))))))))))))..
oco-miR171b	Not found in NGS data	100	-48.18	GCGGCGACGGGATATTGGGGCGGTTCAATCAGAAAGCTTGCGCTCCGGAGGAGAGGAGCTCCATTCTTTTGATTGAGCCGTGCCAATATCACATCACATC	.((....)).((((((((.((((((((((((((.((..((.(((((........)))))..))..)))))))))))))))).))))))))..........
oco-miR171c-5p	C	100	-53.83	GTGGGAACGGGATATTGGTGCGGTTCAATCAGAAAGCTTGTGCTCCAAAGGCGAGGGGCTCCACTCTTTGATTGAGCCGTGCCAATATCACGTTGCCTT	..((.((((.(((((((((((((((((((((((.((.....(((((........)))))....)).))))))))))))))))))))))).)))).))..
oco-miR171c-3p	Not found in NGS data	100	-53.83	GTGGGAACGGGATATTGGTGCGGTTCAATCAGAAAGCTTGTGCTCCAAAGGCGAGGGGCTCCACTCTTTGATTGAGCCGTGCCAATATCACGTTGCCTT	..((.((((.(((((((((((((((((((((((.((.....(((((........)))))....)).))))))))))))))))))))))).)))).))..
oco-miR171d-5p	Not found in NGS data	100	-53.9	TTGTAGCTATGATGTTGGCCCGGCTCACTCAGATGGA TCATCAGTGCAGAAGCACGC ATGAATCTGATGCAGTCTTAATGCA--ATGTTTCCATGCTGGAACTTCTGATTGAGCCGTGCCAATATCTCAGCACCAT	..((.(((..(((((((((.(((((((.(((((.((.((..(((((..((((((.((((....(((...))).....))))..))))))..))))))).))))))).))))))).)))))))))..)))))...
oco-miR171d-3p	Not found in NGS data	100	-56.45	TTGTAGCTATGATGTTGGCCCGGCTCACTCAGATGGA TCATCAGTGCAGAAGCACGC ATGAATCTGATGCAGTCTTAATGCA--ATGTTTCCATGCTGGAACTTCTGATTGAGCCGTGCCAATATCTCAGCACCAT	..((.(((..(((((((((.(((((((.(((((.((.((..(((((..((((((.((((....(((...))).....))))..))))))..))))))).))))))).))))))).)))))))))..)))))..
oco-miR171e-5p		100		NA
oco-miR171e-3p		100		NA
oco-miR171f-5p	C	100	-59.61	GGAGAGTGCGATGTTGGCATGGTTCAATCAAACCGGGCAAACTTCTGCACTAGCT-AGCAAGGTGGAGGGATACGCAGTATGGTTTGGTTTGGTCTGATTGAGCCGTGCCAATATCACAAGCTTGC	.(((..((.(((((((((((((((((((((.((((((((((((.((((.....((..((...))..)).....))))...))))).))))))).))))))))))))))))))))).))..)))..
oco-miR171f-3p	Found in both the libraries	100	-59.61	GGAGAGTGCGATGTTGGCATGGTTCAATCAAACCGGGCAAACTTCTGCACTAGCT-AGCAAGGTGGAGGGATACGCAGTATGGTTTGGTTTGGTCTGATTGAGCCGTGCCAATATCACAAGCTTGC	.(((..((.(((((((((((((((((((((.((((((((((((.((((.....((..((...))..)).....))))...))))).))))))).))))))))))))))))))))).))..)))..
oco-miR171g		100		NA
oco-miR171h		100		NA
oco-miR171i-5p		100		NA
oco-miR171i-3p		100		NA
oco-miR172a		100		NA
oco-miR172b		100		NA
oco-miR172c		100		NA
oco-miR172d	Found in both the libraries	100	-57.11	AAACAGTCGGTGCTTGCAGGTGCAGCACCATCAAGATTCACATCGAGTTCATCCCTAAAC GAGATC-AGG-TGGCTGACTATATGTGATGAGAATCTTGATGATGCTGCATCAGCAAACGCTCGACTACT	....((((((((.((((.(((((((((.(((((((((((.((((((((.(((((((..........))).)).))))).....))))).))))))))))).))))))))).)))).))).)))))...
oco-miR319a-5p		100		NA
oco-miR319a-3p		100		NA
oco-miR319b	C	100	-92.36	GATGGATGGAAGAGAGCGTCCTTCAGTCCACTCATGGGCGGTGCTATGGTCGAATTAGCT GCCGACTCATTCACCCACATGCCAAGCAAGAAACGCTTGAGATAGCGAAGCTTAGCAGATGAGTGAATGATGCGGGAGGTAACGTTCTGATCTCGCGTCGTCTTTGCTTGGACTGAAGGGTGCTCCCTCCTCCTCGA	((.(((.((.((.(((((((((((((((((..((.(((((((((...((((((((((.((.(((..((((((((.((..(((.((((......((((......))))..)))).)))..)).))))))))..))).)).))..)))).))))..))))))))).))..))))))))))))))))).)))))))))..
oco-miR390-5p	Found in both the libraries	100	-51.11	GGTATGGAATAATCCTTGAAGCTCAGGAGGGATAGCGCCTAAAAATCAAA-TAGGCGCTATCTATCCTGAGCTCCATGGTCTGTTCTTACC	((((.((((((..((.((.(((((((((.((((((((((((.........)))))))))))).))))))))).)).))..))))))))))
oco-miR390-3p	Found in both the libraries	100	-51.11	GGTATGGAATAATCCTTGAAGCTCAGGAGGGATAGCGCCTAAAAATCAAA-TAGGCGCTATCTATCCTGAGCTCCATGGTCTGTTCTTACC	((((.((((((..((.((.(((((((((.((((((((((((.........)))))))))))).))))))))).)).))..))))))))))
oco-miR393a	Found in both the libraries	100	-59.49	TGGGGAAGCATCCAAAGGGATCGCATTGATCCTTCATCGCTCGCTCGCTCGCTTCCATGACGGTCGTCGCCTACAAGCAGCTCGACGGATCATGCGATCCTTTTGGAGGCTTCCTCT	.((((((((.((((((((((((((((.(((((.((...(((.(((.((..((..((.....))..)).)).....))))))..)).))))))))))))))))))))).)))))))).
oco-miR393b-5p	Found in both the libraries	100	-45.84	TCGACCTGAGGAAACTAGCGGAAGACTCCAAAGGGATCGCATTGATCTGGCTAGCTATCT --------------------- GACGACGACGTGCAAGATCGATCAGTGCAATCCCTTTGGAATTTTCCACTT	................((.((((((.(((((((((((.(((((((((.((((.((......(((....))))).)).))))))))))).))))))))))).)))))).)).
oco-miR393b-3p	Found in both the libraries	100	-45.84	TCGACCTGAGGAAACTAGCGGAAGACTCCAAAGGGATCGCATTGATCTGGCTAGCTATCT --------------------- GACGACGACGTGCAAGATCGATCAGTGCAATCCCTTTGGAATTTTCCACTT	................((.((((((.(((((((((((.(((((((((.((((.((......(((....))))).)).))))))))))).))))))))))).)))))).)).
oco-miR394	Found in both the libraries	100	-44.67	TACTGAGAGTTCTTTGGCATTCTGTCCACCTCCCTGTCGAATCCT-GGAGACAGAAATCTCATATCTGTTGATCTTGGAGGTGGGCATACTGCCAATGGAGCTGTGTAGG	(((....((((((((((((...(((((((((((..(((((......((((......)))).......)))))...)))))))))))...)))))).))))))..)))..
oco-miR395a		100	NA	NA
oco-miR395b		100	NA	NA
oco-miR395c		100	NA	NA
oco-miR395d	Not found in NGS data	100	-46.69	TATTATCGTGAGTTCCCTTCAAACACTTCACGTGGCACTATTTTAAGGCCTCCTATGTGAAGTGTTTGGGGGAACTCTCGATATCAC	...(((((.(((((((((.(((((((((((((((((.((......)))))....))))))))))))))))))))))).)))))....
oco-miR395e	Found in both the libraries	100	-46.79	GTATTATCGAGAGTTCCCTTCAACCACTTCACGTGGCACTGTTTCAAGGCCTATTGTGTGAAGTGTTTGGGGGAACTCTCGATATCAC	((..(((((((((((((((.(((.(((((((((.(((.((......))))).....))))))))).))))))))))))))))))..))
oco-miR395f		100	NA	NA
oco-miR395g		100	NA	NA
oco-miR395h		100	NA	NA
oco-miR395i	Not found in NGS data	100	-43.76	GTTTTACTGGGAGTTCCCTTCAAGCACTTCACATAGAGCTTTTTGTTGATATGGAGATTTAAGAACAATGTGAAGTGTTTGGGGGAACTCTTGGTCCAA	.....((((((((((((((.((((((((((((((....(((...(((........)))..)))....))))))))))))))))))))))))))))....
oco-miR395j		100	NA	NA
oco-miR395k	Not found in NGS data	100	-44.59	GTTTTACTGGGAGTTCCCTTCAAGCACTTCACATAGAGCTTTTTGTTGATATGGAGATTTAAGAACAATGTGAAGTGTTTGGGGGAACTCTTGGTGCCAA	....(((((((((((((((.((((((((((((((....(((...(((........)))..)))....)))))))))))))))))))))))))))))....
oco-miR395y		100	NA	NA
oco-miR395l		100	NA	NA
oco-miR395m	C	100	-45.53	GAGTTCTCCTCAAATCACTTCAGTAGATAGCTAGCTAGGCCTCATTGCATTGCACTGTTATGTAACTATGGGCATGGGGCCAAAAGCTAGCTGTGTATAGTGAAGTGTTT----------	(((.....)))....((((((((((.((((((((((.((((((((.((.(((((......)))))......))))))))))...)))))))))).)))..)))))))...
oco-miR395n		100	NA	NA
oco-miR395o		100	NA	NA
oco-miR395p		100	NA	NA
oco-miR395o		100	NA	NA
oco-miR395p		100	NA	NA
oco-miR395q		100	NA	NA
oco-miR395r		100	NA	NA
oco-miR395s		100	NA	NA
oco-miR395t	Not found in NGS data	100	-50.45	TCCACTGGAGTTCTCCTCAAATCACTTCAGTAGATAGCTAGCTAGGCCTCATTGCATTGCAC---J155TGTTATGTAACTATGGGCATGGGGCCAAAAGCTAGCTGTGTATAGTGAAGTGTTTCAGGAAA	(((...)))....((((.(((.((((((((((.((((((((((.((((((((.((.(((((......)))))......))))))))))...)))))))))).)))..)))))))))).))))..
oco-miR395u		100	NA	NA
oco-miR395v		100	NA	NA
oco-miR395w		100	NA	NA
oco-miR395x		100	NA	NA
oco-miR395y		100	NA	NA
oco-miR396a-5p		100	NA	NA
oco-miR396a-3p		100	NA	NA
oco-miR396b-5p	Not found in NGS data	100	-55.04	CTTTGTGATCTTCCACAGCTTTCTTGAACTGCATCTGTGAGAGAGATTAGTATCCCTATGTATGGATTTTGCTTGCATGAGTATGCAGTTCAATAAAGCTGTGGGAAATTACAGAG	(((((((((.((((((((((((.((((((((((((((((((.((((((.((((......)))).)))))).)))))).))...)))))))))).)))))))))))).)))))))))
oco-miR396b-3p	T	100	-55.04	CTTTGTGATCTTCCACAGCTTTCTTGAACTGCATCTGTGAGAGAGATTAGTATCCCTATGTATGGATTTTGCTTGCATGAGTATGCAGTTCAATAAAGCTGTGGGAAATTACAGAG	(((((((((.((((((((((((.((((((((((((((((((.((((((.((((......)))).)))))).)))))).))...)))))))))).)))))))))))).)))))))))
oco-miR396c-5p	Found in both the libraries	100	-64.68	TGCCATTCCTTTCCACAGCTTTCTTGAACTTCTCTTGTGCCTCATTCA-TTTCATCACTGGAGA-A-A--CATCATCAATGGAAGCTTACAGGGAG-GGAG--CAAGAAGAGGGTCAAGAAAGCTGTGGGAAGAAATGGCA	(((((((.(((((((((((((((((((.((((((((((.((((.....((((((...(((.((....)).))))))))).........))))..))))).))))).))))))))))))))))))).)))))))
oco-miR396c-3p	C	100	-64.68	TGCCATTCCTTTCCACAGCTTTCTTGAACTTCTCTTGTGCCTCATTCA-TTTCATCACTGGAGA-A-A--CATCATCAATGGAAGCTTACAGGGAG-GGAG--CAAGAAGAGGGTCAAGAAAGCTGTGGGAAGAAATGGCA	(((((((.(((((((((((((((((((.((((((((((.((((.....((((((...(((.((....)).))))))))).........))))..))))).))))).))))))))))))))))))).)))))))
oco-miR396d-5p	Not found in NGS data	100	NA	NA
oco-miR396d-3p		100	NA	NA
oco-miR396e-5p	C	100	-69.57	GCGGGCATGCTTTCCACAGGCTTTCTTGAACTGTGAACTCGTGGGGG-GTATGTGCTCATGTTGGAATTGCGGTC-GCGGCCTCCAATTCTCTGAAAAGAAA-CTGAATTGTCGAGCTCCCGGTTC-GTCTTTGGTCGTCTCTACCTGTTGATGGTTCAAGAAAGCCCATGAAACCATGCCGC	((((.((((.((((....((((((((((((((((.(((..(((((((.((((....))))...((((((.(((....)))..))))))(((....))).((((((....((((((...))))))..))))))..)))))))..))).))))))))))))))))...)))).))))))))
oco-miR396e-3p	C	100	-69.57	GCGGGCATGCTTTCCACAGGCTTTCTTGAACTGTGAACTCGTGGGGG-GTATGTGCTCATGTTGGAATTGCGGTC-GCGGCCTCCAATTCTCTGAAAAGAAA-CTGAATTGTCGAGCTCCCGGTTC-GTCTTTGGTCGTCTCTACCTGTTGATGGTTCAAGAAAGCCCATGAAACCATGCCGC	((((.((((.((((....((((((((((((((((.(((..(((((((.((((....))))...((((((.(((....)))..))))))(((....))).((((((....((((((...))))))..))))))..)))))))..))).))))))))))))))))...)))).))))))))
oco-miR396f-5p	C	100	-61.91	GCCATGCTCTCCACAGGCTTTCTTGAACTGTGAACTCGTGT----ATGCTC-TCGTATATT---CT---T-CCATGCATGATGCATCGATCGATCTGTCTCATCTGAATT-----------GCATCTCGATCCCCATCTTGTTGATAGTTCAAGAAAGTCCTTGGAAAGCATGGTG	((((((((.((((..((((((((((((((((.((((((((((((................)))))))))......((((((..(((.((....))...)))..))))))........))).))))))))))))))))..)))).)))))))).
oco-miR396f-3p	Found in both the libraries	100	-61.91	GCCATGCTCTCCACAGGCTTTCTTGAACTGTGAACTCGTGT----ATGCTC-TCGTATATT---CT---T-CCATGCATGATGCATCGATCGATCTGTCTCATCTGAATT-----------GCATCTCGATCCCCATCTTGTTGATAGTTCAAGAAAGTCCTTGGAAAGCATGGTG	((((((((.((((..((((((((((((((((.((((((((((((................)))))))))......((((((..(((.((....))...)))..))))))........))).))))))))))))))))..)))).)))))))).
oco-miR396g		100	NA	NA
oco-miR396h		100	NA	NA
oco-miR397a		100	NA	NA
oco-miR397b	C	100	-47.06	AGGAAAGGCATTATTGAGTGCAGCGTTGATGAACCTGCCGGCCG---A--T------GCTA-AC---CTGAGATTTGGCTCAAAGGTTCACCAGCACTGCACCCAATCACGCCTCTGCT	.....((((...((((.((((((.((((.(((((((...((((((..((......))..))))))...))))))).)))).)))))).))))...)))).....
oco-miR398a		100	NA	NA
oco-miR398b		100	NA	NA
oco-miR399a		100	NA	NA
oco-miR399b	Not found in NGS data	100	-34.57	GTGAGAATCACAGTGTGGTTCTCCTCTGGCATGGTATG-GAGACCT----AA-A-ACACACTGCCCTGCCAAAGGAGAATTGCCCTGCCATTCAGAA	....((((..(((.(((((((((((.(((((.((((((.............)).)))).))))).))))))))))).)))..))))....
oco-miR399c		100	NA	NA
oco-miR399d		100	NA	NA
oco-miR399e		100	NA	NA
oco-miR399f	Not found in NGS data	100	-37.80	TGGTGGATTACCGGGCCATGTCTCCTTGGGCAGAG-TGAT----T-GCAC--TTCACTTAAA--TCTTGCTCTAGCTTGTTCGCTCTGCCAAAGGAGATTTACCCA-----------	.((((...))))(((....((((((((.((((((((((..((......................))....)))))))))).))))))))...))).
oco-miR399g		100	NA	NA
oco-miR399h		100	NA	NA
oco-miR399i			NA	NA
oco-miR399k	Found in both the libraries	100	-41.54	AGCTGCATTGCTGGGCAAGTTGTCCTTTGGCAGGTGTTGCAGTTCATCATCGATGCCTGGGGGTTACGAGACTACTGCCAAAGGAAATTTGCCCCGGAATTCAT	(((......)))(((((((((.(((((((((((..(((...((..(((.((........))))).))..)))..))))))))))))))))))))..........
oco-miR399e		100	NA	NA
oco-miR408		100	NA	NA
oco-miR413		100	NA	NA
oco-miR414		100	NA	NA
oco-miR415		100	NA	NA
oco-miR416		100	NA	NA
oco-miR417		100	NA	NA
oco-miR418		100	NA	NA
oco-miR419		100	NA	NA
oco-miR426		100	NA	NA
oco-miR435		100	NA	NA
oco-miR437	Not found in NGS data	100	-63.78	TTAGTTTTGTCCTAAGTCAAAATTCTTTAACTTTAACCAAGTTTATAGAAAAAATAATTAACATCTACAATACCAAATAAATACACTATTGAGACATATTCATTGTGGATTTTTCTATAGACTTAATCAAAGTTAGAGAAGTTT GACTTAGGACAAAAACTAAAACACCTTTTCATATGTAACAGAGGG	(((((((((((((((((((((.((((((((((((....((((((((((((((..........(((((((((..............................)))))))))))))))))))))))....)))))))))))).))))))))))))).))))))))....(((((...........))))).
oco-miR438		100	NA	NA
oco-miR439		100	NA	NA
oco-miR439b		100	NA	NA
oco-miR439c		100	NA	NA
oco-miR439d		100	NA	NA
oco-miR439e		100	NA	NA
oco-miR439f		100	NA	NA
oco-miR439g		100	NA	NA
oco-miR439h		100	NA	NA
oco-miR439i		100	NA	NA
oco-miR440		100	NA	NA
oco-miR443		100	NA	NA
oco-miR444a	Found in both the libraries	100	-88.48	ATGCAATTGGGGGCAGCAAGCTAGAGGTGGCAACTGCATAATTTGCAAGAAATTGTTGGCTGAAGATCATACCGATGATATTCTTGCAAGTTATGCAGTTGCTGCCTCAAGCTTGCTGCTTCCCATTGCCA	..(((((.((((((((((((((.((((((((((((((((((((((((((((((((((((.(((...)))..)))))))).)))))))))))))))))))))))))))).)))))))))))))).)))))..
oco-miR444b	Found in both the libraries	100	-83.03	ATGCAAGGGG-TGGTGACAAGCTTGTGGCAGCAACTGCACATCTTGCAAGAAAATCTTTAGGGCTTTTCAGACCATACCGGTGATTTTCTTGCAAGTTGTGCAGTTGTTGTCTCAAGCTTGCTGCCTCCCTTTGCCAA	..((((((((.((((.((((((((.(((((((((((((((.((((((((((((((....((...............))...)))))))))))))).))))))))))))))).)))))))).)))).))))))))...
oco-miR444c	Found in both the libraries	100	-85.25	AGTTGCTGCAAGTGGAGGCGGCAAGCTAGAGACAGCAACTGCATATCTTGCAAGTAAATCGGTTTTCTGGCCATACCGATGATTTTCTTGCAAGTTGTGCAGTTGTTGTCTCAAGCTTGCTGCCTCCCTTTGCCA	.......(((((.((((((((((((((.(((((((((((((((((.((((((((...((((((...........))))))......)))))))).))))))))))))))))).)))))))))))))).)))))..
oco-miR444d	Found in both the libraries	100	-74.12	AGTTATCGCACGTGGTGGCACCAAGCATGAGGCAACAACTGCATTACTTGCAAAAAAGGCACAAAATCGTTAGATGATTACTTGTGGCTTTCTTGCAAGTTGTGCAGTTGCTGCCTCAAGCTTGCTGCCTCCCTCTGCCAAAT	.......(((...((.((((.(((((.(((((((.(((((((((.((((((((.((((.(((((((((((...))))))..))))).)))).)))))))).))))))))).))))))).))))).)))).))...))).....
oco-miR444e		100	-78.98	TTTGTAACCAGGGGCAATAAGCTAGAGGCAGCAACTGCATAACTTGCGAGAAACCTGTTGGATGATGATCATGACAATGATTTTACCGCAAGTTATGCAGTTGCTGCCTCAAGCTTACTGCCTCTGTTTGCTAAACC	...((((.((((((((.((((((.((((((((((((((((((((((((..(((..(((((.((((...))))..)))))..)))..)))))))))))))))))))))))).)))))).)))))))).))))......
oco-miR444f		100	NA	NA
oco-miR528-3p		100	-49.4	AGTGGAAGGGGCATGCAGAGGAGCAGGAGATTCAGTTGGAAGCTGGGCTTCACT-ATGCCTCTCTCTCCTGTGCTTGCCTCTTCCATT	.((((((((((((.(((.(((((..(((((..((....(((((...)))))....))..)))))))))).))).)))))))))))).
oco-miR529a		100	NA	NA
oco-miR529b		100	NA	NA
oco-miR530-3p		100	NA	NA
oco-miR531a		100	NA	NA
oco-miR531b		100	NA	NA
oco-miR531c		100	NA	NA
oco-miR535		100	NA	NA
oco-miR531a		100	NA	NA
oco-miR535		100	NA	NA
oco-miR-810a		NA	NA	NA
oco-miR810b.2		90	NA	NA
oco-miR812a		100	NA	NA
oco-miR812b		1	NA	NA
oco-miR812c		100	NA	NA
oco-miR812d		100	NA	NA
oco-miR812e		100	NA	NA
oco-miR812f		NA	NA	NA
oco-miR812g		92	NA	NA
oco-miR812h		92	NA	NA
oco-miR812i		92	NA	NA
oco-miR812j		92	NA	NA
oco-miR812k		NA	NA	NA
oco-miR812l		92	NA	NA
oco-miR812m		92	NA	NA
oco-miR812n		92	NA	NA
oco-miR812o		NA	NA	NA
oco-miR812p		92	NA	NA
oco-miR812q		NA	NA	NA
oco-miR812r		NA	NA	NA
oco-miR812s		NA	NA	NA
oco-miR812t		NA	NA	NA
oco-miR812u		92	NA	NA
oco-miR812v		96	NA	NA
oco-miR814a		100	NA	NA
oco-miR814b		100	NA	NA
oco-miR814c		100	NA	NA
oco-miR815a		100	NA	NA
oco-miR815b		100	NA	NA
oco-miR815c		100	NA	NA
oco-miR816		95	NA	NA
oco-miR817		95	NA	NA
oco--miR818a		100	NA	NA
oco-miR818b		100	NA	NA
oco-miR818c		100	NA	NA
oco-miR818d		100	NA	NA
oco-miR818e		NA	NA	NA
oco-miR818f		95	NA	NA
oco-miR820a		100	NA	NA
oco-miR820b		100	NA	NA
oco-miR820c		100	NA	NA
oco-miR821a		96	NA	NA
oco-miR821b		96	NA	NA
oco-miR821c		96	NA	NA
oco-miR827		100	NA	NA
oco-miR1319a		100	NA	NA
oco-miR1319b		100	NA	NA
oco-miR1320		95	NA	NA
oco-miR1423		92	NA	NA
oco-miR1424		NA	NA	NA
oco-miR1425		95	NA	NA
oco-miR1426		100	NA	NA
oco-miR1427		95	NA	NA
oco-miR1428a		NA	NA	NA
oco-miR1428b		NA	NA	NA
oco-miR1428c		NA	NA	NA
oco-miR1428d		NA	NA	NA
oco-miR1428e		91	NA	NA
oco-miR1428f		91	NA	NA
oco-miR1428g		91	NA	NA
oco-miR1429		95	NA	NA
oco-miR1430	T	100	-57.5	ATGAGGAGCTTACCTCTATTAGCCAAGAATGGCTTGCCTATCTCCACTATTTGGTTCAT---GAACACACTTGGGGTTCTCAGATGGTGGATGAAATGTGGAAGATGGTGAGCCTTCCTGGCTAAGAGAGTGATTCTCAT
oco-miR1431		100	NA	NA
oco-miR1432-5p	Found in both the libraries	100	-53.90	CCTGTGATCAGGAGAGATGACACCGACGTCGCCGGAATTTGTTCTTGGTTTTGTACCATGATGATATCCGTTTGATGCAGGTGTCATCTCCCCTGAACATAGG
oco-miR1435		100	NA	NA
oco-miR1436		90	NA	NA
oco-miR1437a		95	NA	NA
oco-miR1437b		NA	NA	NA
oco-miR1438		NA	NA	NA
oco-miR1439		90	NA	NA
oco-miR1440a		95	NA	NA
oco-miR1440b		95	NA	NA
oco-miR1441		NA	NA	NA
oco-miR1442		NA	NA	NA
oco-miR1846a		95	NA	NA
oco-miR1846b		95	NA	NA
oco-miR1846c		95	NA	NA
oco-miR1846d		NA	NA	NA
oco-miR1846e		100	NA	NA
oco-miR1847.1		90	NA	NA
oco-miR1848		90	NA	NA
oco-miR1849		NA	NA	NA
oco-miR1850		NA	NA	NA
oco-miR1851		NA	NA	NA
oco-miR1852		95	NA	NA
oco-miR1853		NA	NA	NA
oco-miR1854		NA	NA	NA
oco-miR1855		NA	NA	NA
oco-miR1856		NA	NA	NA
oco-miR1857-3p		90	NA	NA
oco-miR1858a		100	NA	NA
oco-miR1858b		95	NA	NA
oco-miR1859		NA	NA	NA
oco-miR1860-5p		95	NA	NA
oco-miR1860-3p		100	NA	NA
oco-miR1861a		NA	NA	NA
oco-miR1861b		95	NA	NA
oco-miR1861c		90	NA	NA
oco-miR1861d		NA	NA	NA
oco-miR1861e		NA	NA	NA
oco-miR1861f		95	NA	NA
oco-miR1861g		NA	NA	NA
oco-miR1861h		NA	NA	NA
oco-miR1861i		95	NA	NA
oco-miR1861j		NA	NA	NA
oco-miR1861k		NA	NA	NA
oco-miR1861l		95	NA	NA
oco-miR1861m		NA	NA	NA
oco-miR1861n		95	NA	NA
oco-miR1861o		NA	NA	NA
oco-miR1862a		NA	NA	NA
oco-miR1862b		NA	NA	NA
oco-miR1862c		NA	NA	NA
oco-miR1862d		NA	NA	NA
oco-miR1862e		NA	NA	NA
oco-miR1862f		95	NA	NA
oco-miR1862g		95	NA	NA
oco-miR1863a		NA	NA	NA
oco-miR1863b		NA	NA	NA
oco-miR1863c		95	NA	NA
oco-miR1864		NA	NA	NA
oco-miR1865		NA	NA	NA
oco-miR1866-5p		91	NA	NA
oco-miR1866-3p		95	NA	NA
oco-miR1868		NA	NA	NA
oco-miR1869		91	NA	NA
oco-miR1870		90	NA	NA
oco-miR1871		NA	NA	NA
oco-miR1872		NA	NA	NA
oco-miR1873		91	NA	NA
oco-miR1874		90	NA	NA
oco-miR1875	Found in both the libraries	100	-85.9	GCTGTCCATTTTCATTGCACCTTGCTGCATTGTGGAATTGACATTCTGCAAGAATGAGTCCCAGTATCAAGTCACTGTTACGGTGTTGTTGGCACCATTGATTAACATAACACTTGACGGCCATACTTGGTCATGTTGTATGTTATCAGCTTCACAGAGGTACATGTGGCACTTTAACAGTTATTTGATACAGTGACTAGGCTGCAGTTGAGCGAAACCACAATGGAGTGAAGTGCAACAGAAATGAACATT
oco-miR1876		NA	NA	NA
oco-miR1877		NA	NA	NA
oco-miR1878		95	NA	NA
oco-miR1879		100	NA	NA
oco-miR1880	Not found in NGS data	100	-19.00	CCGCTTGTGAAAATCGATTTTTCCAAGCGGGCCACTTAAGCATTCCGCCTGTAAAATTAAAGGTATT
oco-miR1881		NA	NA	NA
oco-miR1882a		92	NA	NA
oco-miR1882b		NA	NA	NA
oco-miR1882c		NA	NA	NA
oco-miR1882d		NA	NA	NA
oco-miR1882e		92	NA	NA
oco-miR1882f		NA	NA	NA
oco-miR1882g		92	NA	NA
oco-miR1882h		NA	NA	NA
oco-miR1883a		100	NA	NA
oco-miR1883b		NA	NA	NA
oco-miR2055		90	NA	NA
oco-miR2090		NA	NA	NA
oco-miR2091		95	NA	NA
oco-miR2092		NA	NA	NA
oco-miR2093		100	NA	NA
oco-miR2094-5p		90	NA	NA
oco-miR2094-3p		90	NA	NA
oco-miR2095		95	NA	NA
oco-miR2096		NA	NA	NA
oco-miR2097		90	NA	NA
oco-miR2098		100	NA	NA
oco-miR2099		NA	NA	NA
oco-miR2100		100	NA	NA
oco-miR2101		NA	NA	NA
oco-miR2102		100	NA	NA
oco-miR2103		95	NA	NA
oco-miR2104		100	NA	NA
oco-miR2105		NA	NA	NA
oco-miR2106		95	NA	NA
oco-miR2118b		90	NA	NA
oco-miR2118c		100	NA	NA
oco-miR2118d	C	100	-53.3	ATCAGGAAGAGGAAGAAAAGAGGGTCTCTGAGTGGTGGGCATGGGAACATGGAGGAAAGCCCAAACTCTTCTTTGCCTCTAGAAATAGGAGCTGATATTTGGTTTCCATGCTTTCCTGATGCCTCCCATGCCTATTGTTTTCAGATGCTCCTTC
oco-miR2118e	Not found in NGS data	100	-36.40	GGAACATGGAGGGAAAAACATATA--CTTTTCTTCCCCTCTAAAGTTAGAGGTTCAGATTTGTTGGGTGTTTTTCCCAATGCCTCCCATGCCTACAGTTCTTAGGCACTCCTTCCACTTCCTGTTTGCT
oco-miR2118f	C	100	-76.4	GTGAGCCAGGGAAGAGGAAAAATGAGAGGATTCAAGAGCAGTGGGAATGGGAACATGGAGGAAAGCATGAGCTCTAAATTTCCTTCAAAGGAGATCCGGCTTTGTGTTTTCCTGATGCCTCCCATTCCTATTGTTCTTGGGTGCTCCTTCCCCTTCCT
oco-miR2118g		NA	NA	NA
oco-miR2118h			NA	NA
oco-miR2118i		90	NA	NA
oco-miR2118j	Not found in NGS data	100	-69.4	GGTGAGGCAGCAAGAGGAAGAGAGACTGTAAGAGCAGTAGGAATGGGAACATGAAGGAAAGCCAAATTAAGCTCTAACCCCTGGAGTTGGAGATTTGGTCTGATGATTTTCCTGATGCCTCCCATTCCTATAGTTCTTAGGTGCTCCTTCCTCTTCCTTTCAGC
oco-miR2118k		NA	NA	NA
oco-miR2118l		100	NA	NA
oco-miR2118m		NA	NA	NA
oco-miR2118n		NA	NA	NA
oco-miR2118o		100	NA	NA
oco-miR2118p		95	NA	NA
oco-miR2118q	Not found in NGS data	95	-77.7	GTGAGCAGGGAAGAGGAAGAAAGAGAGCCTCTAAGAACGATGGGAATAGGAACGTGGAGAAAAGCCTAAAGCTAAATTTTCTACTCCAATATTGGAGGTAGAGATTTGCTCTGTGTTTTTCCTGATGC--CCTATTCCTACCGATCTTAGGTACTCCTTCCTCTTCCTTTTAGCTCAT
oco-miR2118r	Not found in NGS data	100	-54.8	GTGAATCAGGAAAAGGAAGAGAAGAGGGCCTAAGAGCAGTGGGCATGGGAACATGGAGGGAAAAACATATACTTTTCTTCCCCTCTAAAGTTAGAGGTTCAGATTTGTTGGGTGTTTTTCCCAATGCCTCCCATGCCTACAGTTCTT
oco-miR2120		NA	NA	NA
oco-miR2121a		NA	NA	NA
oco-miR2121b		NA	NA	NA
oco-miR2122		95	NA	NA
oco-miR2275a		95	NA	NA
oco-miR2275b		NA	NA	NA
oco-miR2275c		100	NA	NA
oco-miR2275d		NA	NA	NA
oco-miR2863a		NA	NA	NA
oco-miR2863b		NA	NA	NA
oco-miR2863c		92	NA	NA
oco-miR2864		NA	NA	NA
oco-miR2865		NA	NA	NA
oco-miR2866		100	NA	NA
oco-miR2867		NA	NA	NA
oco-miR2868		95	NA	NA
oco-miR2869		NA	NA	NA
oco-miR2870		NA	NA	NA
oco-miR2871a		NA	NA	NA
oco-miR2871b		90	NA	NA
oco-miR2872		90	NA	NA
oco-miR2873a		NA	NA	NA
oco-miR2873b		90	NA	NA
oco-miR2873c		95	NA	NA
oco-miR2874		NA	NA	NA
oco-miR2875		NA	NA	NA
oco-miR2876-5p		95	NA	NA
oco-miR2877		NA	NA	NA
oco-miR2878		NA	NA	NA
oco-miR2879		NA	NA	NA
oco-miR2880		NA	NA	NA
oco-miR2905		NA	NA	NA
oco-miR2907a		NA	NA	NA
oco-miR2907b		NA	NA	NA
oco-miR2907c		NA	NA	NA
oco-miR2907d		NA	NA	NA
oco-miR2918		NA	NA	NA
oco-miR2919		95	NA	NA
oco-miR2920		NA	NA	NA
oco-miR2921		NA	NA	NA
oco-miR2922		NA	NA	NA
oco-miR2923		NA	NA	NA
oco-miR2924		NA	NA	NA
oco-miR2925		95	NA	NA
oco-miR2926		95	NA	NA
oco-miR2927		95	NA	NA
oco-miR2928		95	NA	NA
oco-miR2929		NA	NA	NA
oco-miR2930		NA	NA	NA
oco-miR2931		90	NA	NA
oco-miR2932		NA	NA	NA
oco-miR3979-5p		90	NA	NA
oco-miR3980a		NA	NA	NA
oco-miR3980b		NA	NA	NA
oco-miR3981		NA	NA	NA
oco-miR3982		NA	NA	NA
oco-miR5071		NA	NA	NA
oco-miR5072		NA	NA	NA
oco-miR5073		95	NA	NA
oco-miR5074		NA	NA	NA
oco-miR5075		90	NA	NA
oco-miR5076		100	NA	NA
oco-miR5077		NA	NA	NA
oco-miR5078		NA	NA	NA
oco-miR5079a	Not found in NGS data	100	-57.6	TTATAATTTGGATCTGTTATTTTGGTATCAATCTATTAGGAATAGGTTTACATAGTTATGGTTCATTTACATTACCCATCTAAATGATTACATAACATAAAACCTTAATGAAATGGAAAAAACTTCCATTTTTGTGTTTGATTTGAGAACCCCTTTTTTCTGAATTTTTTAGTATTTCCACTATGGAATATAGAGCGGACTAGTAGAAGAAAAAAAATCCTATTTAGGATAATAATTGGATAACAGAGCCTCTACCCTGTCAACGGATAGCGAGAGAACAAAATCTGGATAAAT
oco-miR5079b	Found in both the libraries	100	-57.60	TTATAATTTGGATCTGTTATTTTGGTATCAATCTATTAGGAATAGGTTTACATAGTTATGGTTCATTTACATTACCCATCTAAATGATTACATAACATAAAACCTTAATGAAATGGAAAAAACTTCCATTTTTGTGTTTGATTTGAGAACCCCTTTTTTCTGAATTTTTTAGTATTTCCACTATGGAATATAGAGCGGACTAGTAGAAGAAAAAAAATCCTATTTAGGATAATAATTGGATAACAGAGCCTCTACCCTGTCAACGGATAGCGAGAGAACAAAATCTGGATAAAT
oco-miR5080		NA	NA	NA
oco-miR5081		90	NA	NA
oco-miR5082		100	NA	NA
oco-miR5083	Found in both the libraries	100	-20.30	TCTGTTTGTGTGTGTCCCTGGATCT-GT--TTGGAGGCTGTGATGACCAAAAAATACCTACCTATTTTCTGAGGGATTTCGGTCTTGACCAAAAATTCAGACTACAATTATCTGATCAACTCA
oco-miR5143a		96	NA	NA
oco-miR5143b	Not found in NGS data	100	-11.2	TGGTAAACAGGCTAAGGTTGCAGTTTTCTGTGGTATGTTGGCAATGTAGGAAGTCTGAA
oco-miR5144-3p		95	NA	NA
oco-miR5145		NA	NA	NA
oco-miR5146		NA	NA	NA
oco-miR5147		NA	NA	NA
oco-miR5148a		NA	NA	NA
oco-miR5148b		NA	NA	NA
oco-miR5148c		NA	NA	NA
oco-miR5149		NA	NA	NA
oco-miR5150-5P		92	NA	NA
oco-miR5150-3p		100	NA	NA
oco-miR5151		NA	NA	NA
oco-miR5152		NA	NA	NA
oco-miR5153		NA	NA	NA
oco-miR5154		NA	NA	NA
oco-miR5155		NA	NA	NA
oco-miR5156		NA	NA	NA
oco-miR5157a		NA	NA	NA
oco-miR5157b		NA	NA	NA
oco-miR5158		96	NA	NA
oco-miR5159		92	NA	NA
oco-miR5160		NA	NA	NA
oco-miR5161		NA	NA	NA
oco-miR5162		NA	NA	NA
oco-miR5179		90	NA	NA
oco-miR5337a		100	NA	NA
oco-miR5337b		NA	NA	NA
oco-miR5338		100	NA	NA
oco-miR5340		NA	NA	NA
oco-miR5484		NA	NA	NA
oco-miR5485		NA	NA	NA
oco-miR5486		NA	NA	NA
oco-miR5487		NA	NA	NA
oco-miR5488		NA	NA	NA
oco-miR5489		90	NA	NA
oco-miR5490		NA	NA	NA
oco-miR5491		NA	NA	NA
oco-miR5492		NA	NA	NA
oco-miR5493		NA	NA	NA
oco-miR5494		NA	NA	NA
oco-miR5495		NA	NA	NA
oco-miR5496		NA	NA	NA
oco-miR5497		NA	NA	NA
oco-miR5498		NA	NA	NA
oco-miR5499		NA	NA	NA
oco-miR5500		NA	NA	NA
oco-miR5501		NA	NA	NA
oco-miR5502		NA	NA	NA
oco-miR5503	Found in both the libraries	100	-19.6	TTTGTCTTGACCTCCCTCTTATCAGAATCTGAATCGAAC------CTATTAGCCATACAGTTTTGCAAACTGGTTCTTATTCTTCTAAGGATCTGATTCACGGAGA-------------------------------------------------ATAGCGTATTATTATACCGTCTTCGCATTTGAACTCTTTACATGTACGTACAATTACAGCTCGAATTACTTCGGATCTTTCTAGAGGCATTTGGGGCACT
oco-miR5504		NA	NA	NA
oco-miR5505	Found in both the libraries	100	-18.6	TCCTTTTCTCCGATCATAAATAACCTGATCTCTTTCTTTGTCTTTCATCAAATAAGTACAAGAATTGCATAGATGAGGATTCGGTATTGATCGCTAAAATGCGA
oco-miR5506		NA	NA	NA
oco-miR5507		NA	NA	NA
oco-miR5508		NA	NA	NA
oco-miR5509		90	NA	NA
oco-miR5510		NA	NA	NA
oco-miR5511		NA	NA	NA
oco-miR5512a		95	NA	NA
oco-miR5512b		95	NA	NA
oco-miR5513		NA	NA	NA
oco-miR5514		NA	NA	NA
oco-miR5515		NA	NA	NA
oco-miR5516a		NA	NA	NA
oco-miR5516b		NA	NA	NA
oco-miR5517		NA	NA	NA
oco-miR5518		NA	NA	NA
oco-miR5519		NA	NA	NA
oco-miR5521		NA	NA	NA
oco-miR5522		100	NA	NA
oco-miR5523	Found in both the libraries	100	-27.7	TACTAGAAAACAAGTAAGTGTAATTCCCCCTAAACAATAAAATATGTTGACATGAGGAGGAACATATTTACTAGTTATAT
oco-miR5524		NA	NA	NA
oco-miR5525		95	NA	NA
oco-miR5526		NA	NA	NA
oco-miR5527		NA	NA	NA
oco-miR5528		NA	NA	NA
oco-miR5529		NA	NA	NA
oco-miR5530		NA	NA	NA
oco-miR5531		95	NA	NA
oco-miR5532	Found in both the libraries	100	-35.7	CCTCTTTTGGATTCTTAAGACCACCCTTGCAGTAGGATACCGTCTGCTTTGGGTTCTTTATTATATTATCTCCTTCGAGGGATTTTTAGGATCGTTCAGGCTATATTTAGTCTATTTTGGCTATGGAATATATGACAAAGGTGGAGTCTTGGAG
oco-miR5533		NA	NA	NA
oco-miR5534a		NA	NA	NA
oco-miR5534b		NA	NA	NA
oco-miR5535		NA	NA	NA
oco-miR5536		NA	NA	NA
oco-miR5537		NA	NA	NA
oco-miR5538	Found in both the libraries	100	NA	ATGAGGAACTACTGAACTCAATCACTTGCTGCCGTTACTCAACAGTTTTCTGTTGAGGTCTATCCCGTAGAGGTAGTCAAATT
oco-miR5539a	Not found in NGS data	100	-34.5	GATTCAAAGCAAGAAAACGGATGCGCGTGCTAACGCTTTCGCGCTAGTGCGCTCAATCCGTTGCTTGTTTGGAACA
oco-miR5539b	Found in both the libraries	100	-34.5	GATTCAAAGCAAGAAAACGGATGCGCGTGCTAACGCTTTCGCGCTAGTGCGCTCAATCCGTTGCTTGTTTGGAACA
oco-miR5540		NA	NA	NA
oco-miR5541		NA	NA	NA
oco-miR5542		NA	NA	NA
oco-miR5543		90	NA	NA
oco-miR5544		NA	NA	NA
oco-miR5788		NA	NA	NA
oco-miR5789		NA	NA	NA
oco-miR5790		NA	NA	NA
oco-miR5791		NA	NA	NA
oco-miR5792		NA	NA	NA
oco-miR5793		NA	NA	NA
oco-miR5794		NA	NA	NA
oco-miR5795		NA	NA	NA
oco-miR5796		NA	NA	NA
oco-miR5797		NA	NA	NA
oco-miR5798		NA	NA	NA
oco-miR5799		NA	NA	NA
oco-miR5800		NA	NA	NA
oco-miR5801		NA	NA	NA
oco-miR5802		NA	NA	NA
oco-miR5803		NA	NA	NA
oco-miR5804		NA	NA	NA
oco-miR5805		NA	NA	NA
oco-miR5806		NA	NA	NA
oco-miR5807		NA	NA	NA
oco-miR5808		NA	NA	NA
oco-miR5809		90	NA	NA
oco-miR5810		NA	NA	NA
oco-miR5811		NA	NA	NA
oco-miR5812		NA	NA	NA
oco-miR5813		NA	NA	NA
oco-miR5814		92	NA	NA
oco-miR5815		NA	NA	NA
oco-miR5816		NA	NA	NA
oco-miR5817		NA	NA	NA
oco-miR5818		NA	NA	NA
oco-miR5819		NA	NA	NA
oco-miR5820		NA	NA	NA
oco-miR5821		NA	NA	NA
oco-miR5822		NA	NA	NA
oco-miR5823		95	NA	NA
oco-miR5824		NA	NA	NA
oco-miR5825		92	NA	NA
oco-miR5826		NA	NA	NA
oco-miR5828		90	NA	NA
oco-miR5829		NA	NA	NA
oco-miR5830		NA	NA	NA
oco-miR5831		NA	NA	NA
oco-miR5832		NA	NA	NA
oco-miR5833		95	NA	NA
oco-miR5834		NA	NA	NA
oco-miR5835		NA	NA	NA
oco-miR5836		NA	NA	NA
oco-miR5837		NA	NA	NA
oco-miR6245		NA	NA	NA
oco-miR6246	Found in both the libraries	100	-50.5	AACCCTCAGATTGGGGATTTCCTGCCGGAGGAAGCTTTTTGGAGGAAGCTGCCTTTGGGAGGAACTCTTCCAGTTCTGAGGGTTT
oco-miR6247		NA	NA	NA
oco-miR6248		95	NA	NA
oco-miR6249a		NA	NA	NA
oco-miR6249b		NA	NA	NA
oco-miR6250	Found in both the libraries	100	-31.80	TGAATCGTCCTCTCTTGTTCTTGTTAAGTTGGGGCCACC--GATATCTTCATGGTGCCAGCCATCTTTGCAAGAAGGGGATAGATCGACGCGTCAAGAAATCGTT
oco-miR6251		NA	NA	NA
oco-miR6252		NA	NA	NA
oco-miR6253	Found in both the libraries	100	-25.1	ATTAGAGGAAAGTGGGCAGTTGGGTTAAGCTTATTATTCTTGTTTTCTCCAACAATCATTTTCCTCTCATTAGAC
oco-miR6254		NA	NA	NA
oco-miR6255		95	NA	NA
oco-miR6256		NA	NA	NA
oco-miR7692		NA	NA	NA
oco-miR7693		NA	NA	NA
oco-miR7694		NA	NA	NA
oco-miR7695		NA	NA	NA
