# Supplementary material for: Identification of Novel and Conserved miRNAs from Extreme Halophyte, Oryza coarctata, a Wild Relative of Rice
Source: PLoS One. 2015 Oct 27;10(10):e0140675. doi: 10.1371/journal.pone.0140675 (PMC4623511; doi:10.1371/journal.pone.0140675)
Supplement: S7 Table — (XLS) [file pone.0140675.s012.xls]

## Sheet: ReadMe
	Genotypic Technology,		QF/NGS/04
	#2/13, Balaji Complex, Poojari Layout,		REVISION NO: 0
	80 Feet Road, R.M.V. 2nd Stage, Bangalore		EFFECTIVE DATE: 01.01.2011
	560094 INDIA
	Tel :+91 80 40538200, Fax :+91 80 40538222
	Email: ngs.analysis@genotypic.co.in
Date: 22nd August 2014
SO_3209 Small RNA Analysis
Project Information:
Project Name:	SO_3209
Project ID:	NGSA_1923_TO_1924
Project Status: In Progress/Completed	Completed
Organism Name:	Oryza sativa Nipponbare
Client Information
Name of the Client	Dr. Tapan Kumar Mondal
Name of the Organization:	National Research Center on DNA Fingerprinting, Pusa, New Delhi
Contact email:	mondaltk@rediffmail.com
Study interest:	Small RNA Prediction
Description of the worksheets
ReadMe	Current Sheet
Summary	Summary of the project and workflow
Expressed both samples	Expression of miRNAs in both the samples
Expressed only Sample Control	miRNA's expressed only in Sample Control
Expressed only Sample 24hr	miRNA's expressed only in Sample 24hr
Description of columns in the worksheets
Oryza sativa miRNA (Subject)	Oryza sativa miRNAs from miRBase Database
Control Expression	miRNA expression in Control
24hr Expression	miRNA expression in 24hr
FoldChange	Fold change of expression value
log2FoldChange*	Log value of fold change
P Value	P Value of expression
Adjusted P Value	Adjusted P Value of expression
Regulation	Regulation of miRNA (Up, Down or Neutral)
Accession	miRNA Accession
* log2FoldChange>1= UP
*log2FoldChange<-1 = DOWN
NOTE: To move accross sheets please use “Ctrl + Page Up/Down” keys.

## Sheet: Summary
DGE Statistics
No. of miRNAin each category for Control and 24hr	Total	Up	Down	Neutral
No. of miRNA expressed in both samples	180	34	7	139
No. of miRNA expressed only in Control	97	NA	NA	NA
No. of miRNA expressed only in 24hr	54	NA	NA	NA
Software used for carrying out DGE	DeSeq
Sample taken as control for DGE	Control
Sample taken as treated for DGE	24hr

## Sheet: Expressed both samples
Supplimentary Table S7:Differentially expressed known miRNAs between control and salt-treated library. .
miRNA	Control Expression	24hr Expression	FoldChange	log2FoldChange	P Value	Adjusted P Value	Regulation
oco-miR166e-3p	2	24	12	3.58496	0.0793754	1	UP
oco-miR169g	6	55	9.16667	3.1962	0.123455	1	UP
oco-miR528-3p	1	8	8	3	0.194805	1	UP
oco-miR1432-5p	6	46	7.66667	2.9386	0.0795036	1	UP
oco-miR168b	1	6	6	2.58496	0.24881	1	UP
oco-miR166j-5p	5	30	6	2.58496	0.147731	1	UP
oco-miR166a-5p	1	6	6	2.58496	0.24881	1	UP
oco-miR169o	10	45	4.5	2.1699	0.045231	1	UP
oco-miR530-5p	28	118	4.21429	2.07529	0.114208	1	UP
oco-miR166d-5p	11	46	4.18182	2.06413	0.190328	1	UP
oco-miR1439	1	4	4	2	0.375	1	UP
oco-miR1432-3p	1	4	4	2	0.375	1	UP
oco-miR444d.1	1	4	4	2	0.375	1	UP
oco-miR166b-5p	1	4	4	2	0.375	1	UP
oco-miR393b-5p	1	4	4	2	0.375	1	UP
oco-miR156j-3p	3	12	4	2	0.319584	1	UP
oco-miR164d	1	4	4	2	0.375	1	UP
oco-miR159e	1	4	4	2	0.375	1	UP
oco-miR168a-3p	56	219	3.91071	1.96743	0.0980777	1	UP
oco-miR5083	8	31	3.875	1.9542	0.249212	1	UP
oco-miR156k	3	10	3.33333	1.73697	0.396219	1	UP
oco-miR168a-5p	1795	5790	3.22563	1.68958	0.104318	1	UP
oco-miR535-3p	65	197	3.03077	1.59968	0.176002	1	UP
oco-miR5078	1	3	3	1.58496	0.625	1	UP
oco-miR319a-3p	1	3	3	1.58496	0.625	1	UP
oco-miR319a-3p.2-3p	2	6	3	1.58496	0.487814	1	UP
oco-miR5073	4	12	3	1.58496	0.425471	1	UP
oco-miR5509	1	3	3	1.58496	0.625	1	UP
oco-miR529b	21	58	2.7619	1.46566	0.315357	1	UP
oco-miR396e-3p	7	19	2.71429	1.44057	0.432172	1	UP
oco-miR166c-3p	17092	45607	2.66832	1.41593	0.277171	1	UP
oco-miR444c.1	160	399	2.49375	1.31832	0.226215	1	UP
oco-miR444a-5p	15	35	2.33333	1.22239	0.442081	1	UP
oco-miR5072	92	214	2.32609	1.21791	0.290344	1	UP
oco-miR162a	302	697	2.30795	1.20661	0.247148	1	UP
oco-miR159b	1374	3097	2.254	1.17249	0.24445	1	UP
oco-miR2871b	112	234	2.08929	1.06281	0.0678005	1	UP
oco-miR2275d	1	2	2	1	1	1	NEUTRAL
oco-miR5501	1	2	2	1	1	1	NEUTRAL
oco-miR159d	1	2	2	1	1	1	NEUTRAL
oco-miR2102-5p	1	2	2	1	1	1	NEUTRAL
oco-miR159f	4	8	2	1	0.65564	1	NEUTRAL
oco-miR2863a	1	2	2	1	1	1	NEUTRAL
oco-miR5538	1	2	2	1	1	1	NEUTRAL
oco-miR2867-5p	1	2	2	1	1	1	NEUTRAL
oco-miR5503	1	2	2	1	1	1	NEUTRAL
oco-miR396f-3p	1	2	2	1	1	1	NEUTRAL
oco-miR2874	1	2	2	1	1	1	NEUTRAL
oco-miR1873	1	2	2	1	1	1	NEUTRAL
oco-miR6253	1	2	2	1	1	1	NEUTRAL
oco-miR5498	1	2	2	1	1	1	NEUTRAL
oco-miR156g-5p	265	496	1.8717	0.904348	0.391636	1	NEUTRAL
oco-miR167i-5p	1150	1913	1.66348	0.734203	0.46168	1	NEUTRAL
oco-miR156c-3p	5	8	1.6	0.678072	0.785671	1	NEUTRAL
oco-miR398b	43	65	1.51163	0.596103	0.665324	1	NEUTRAL
oco-miR5077	2	3	1.5	0.584963	1	1	NEUTRAL
oco-miR397a	6	9	1.5	0.584963	0.8146	1	NEUTRAL
oco-miR1425-5p	527	772	1.4649	0.550798	0.588856	1	NEUTRAL
oco-miR396e-5p	5178	7544	1.45693	0.542935	0.606168	1	NEUTRAL
oco-miR2871a-5p	63	84	1.33333	0.415037	0.750258	1	NEUTRAL
oco-miR166k-3p	176	232	1.31818	0.398549	0.721134	1	NEUTRAL
oco-miR396h	13	17	1.30769	0.387023	0.856101	1	NEUTRAL
oco-miR167b	11	14	1.27273	0.347923	0.887079	1	NEUTRAL
oco-miR166h-3p	389	488	1.2545	0.327111	0.754206	1	NEUTRAL
oco-miR395x	8	10	1.25	0.321928	0.922812	1	NEUTRAL
oco-miR169a	4	5	1.25	0.321928	1	1	NEUTRAL
oco-miR444b.2	133	166	1.24812	0.319757	0.783521	1	NEUTRAL
oco-miR535-5p	1245	1534	1.23213	0.301153	0.762327	1	NEUTRAL
oco-miR394	34	39	1.14706	0.197939	0.910029	1	NEUTRAL
oco-miR827	856	979	1.14369	0.193698	0.847567	1	NEUTRAL
oco-miR160a-5p	241	243	1.0083	0.0119232	0.99559	1	NEUTRAL
oco-miR530-3p	1	1	1	0	1	1	NEUTRAL
oco-miR5825	1	1	1	0	1	1	NEUTRAL
oco-miR5792	1	1	1	0	1	1	NEUTRAL
oco-miR2929	1	1	1	0	1	1	NEUTRAL
oco-miR2120	1	1	1	0	1	1	NEUTRAL
oco-miR396a-5p	12	12	1	0	1	1	NEUTRAL
oco-miR5507	1	1	1	0	1	1	NEUTRAL
oco-miR166l-5p	1	1	1	0	1	1	NEUTRAL
oco-miR5144-5p	1	1	1	0	1	1	NEUTRAL
oco-miR1850.3	1	1	1	0	1	1	NEUTRAL
oco-miR5079b	1	1	1	0	1	1	NEUTRAL
oco-miR1871	1	1	1	0	1	1	NEUTRAL
oco-miR399d	22	22	1	0	1	1	NEUTRAL
oco-miR5532	1	1	1	0	1	1	NEUTRAL
oco-miR2926	1	1	1	0	1	1	NEUTRAL
oco-miR5143a	1	1	1	0	1	1	NEUTRAL
oco-miR5145	1	1	1	0	1	1	NEUTRAL
oco-miR2091-5p	1	1	1	0	1	1	NEUTRAL
oco-miR6246	1	1	1	0	1	1	NEUTRAL
oco-miR5523	1	1	1	0	1	1	NEUTRAL
oco-miR166c-5p	2	2	1	0	1	1	NEUTRAL
oco-miR1848	1	1	1	0	1	1	NEUTRAL
oco-miR5793	1	1	1	0	1	1	NEUTRAL
oco-miR2905	1	1	1	0	1	1	NEUTRAL
oco-miR815b	1	1	1	0	1	1	NEUTRAL
oco-miR5508	1	1	1	0	1	1	NEUTRAL
oco-miR172d-5p	1	1	1	0	1	1	NEUTRAL
oco-miR167d-3p	1	1	1	0	1	1	NEUTRAL
oco-miR5074	1	1	1	0	1	1	NEUTRAL
oco-miR5340	1	1	1	0	1	1	NEUTRAL
oco-miR1846b-5p	1	1	1	0	1	1	NEUTRAL
oco-miR2118k	1	1	1	0	1	1	NEUTRAL
oco-miR1879	1	1	1	0	1	1	NEUTRAL
oco-miR3979-3p	1	1	1	0	1	1	NEUTRAL
oco-miR2927	1	1	1	0	1	1	NEUTRAL
oco-miR7693-3p	1	1	1	0	1	1	NEUTRAL
oco-miR5517	1	1	1	0	1	1	NEUTRAL
oco-miR5827	1	1	1	0	1	1	NEUTRAL
oco-miR6248	1	1	1	0	1	1	NEUTRAL
oco-miR1436	1	1	1	0	1	1	NEUTRAL
oco-miR5823	1	1	1	0	1	1	NEUTRAL
oco-miR5144-3p	1	1	1	0	1	1	NEUTRAL
oco-miR415	1	1	1	0	1	1	NEUTRAL
oco-miR2864.1	1	1	1	0	1	1	NEUTRAL
oco-miR812i	1	1	1	0	1	1	NEUTRAL
oco-miR1882e-3p	1	1	1	0	1	1	NEUTRAL
oco-miR1875	1	1	1	0	1	1	NEUTRAL
oco-miR5160	1	1	1	0	1	1	NEUTRAL
oco-miR5156	1	1	1	0	1	1	NEUTRAL
oco-miR2275b	1	1	1	0	1	1	NEUTRAL
oco-miR2863b	1	1	1	0	1	1	NEUTRAL
oco-miR418	1	1	1	0	1	1	NEUTRAL
oco-miR1861m	1	1	1	0	1	1	NEUTRAL
oco-miR169k	1	1	1	0	1	1	NEUTRAL
oco-miR5505	1	1	1	0	1	1	NEUTRAL
oco-miR5809	1	1	1	0	1	1	NEUTRAL
oco-miR1852	1	1	1	0	1	1	NEUTRAL
oco-miR5076	1	1	1	0	1	1	NEUTRAL
oco-miR5542	1	1	1	0	1	1	NEUTRAL
oco-miR5159	1	1	1	0	1	1	NEUTRAL
oco-miR1877	1	1	1	0	1	1	NEUTRAL
oco-miR2094-3p	1	1	1	0	1	1	NEUTRAL
oco-miR528-5p	43	43	1	0	1	1	NEUTRAL
oco-miR5811	1	1	1	0	1	1	NEUTRAL
oco-miR1876	1	1	1	0	1	1	NEUTRAL
oco-miR2931	1	1	1	0	1	1	NEUTRAL
oco-miR5803	1	1	1	0	1	1	NEUTRAL
oco-miR1857-3p	1	1	1	0	1	1	NEUTRAL
oco-miR1854-3p	1	1	1	0	1	1	NEUTRAL
oco-miR169p	1	1	1	0	1	1	NEUTRAL
oco-miR5819	1	1	1	0	1	1	NEUTRAL
oco-miR172c	1	1	1	0	1	1	NEUTRAL
oco-miR5496	1	1	1	0	1	1	NEUTRAL
oco-miR160d-3p	1	1	1	0	1	1	NEUTRAL
oco-miR5155	1	1	1	0	1	1	NEUTRAL
oco-miR5539b	2	2	1	0	1	1	NEUTRAL
oco-miR5075	1	1	1	0	1	1	NEUTRAL
oco-miR5815	1	1	1	0	1	1	NEUTRAL
oco-miR1429-3p	30	28	0.933333	-0.0995357	0.972561	1	NEUTRAL
oco-miR171f-3p	34	29	0.852941	-0.229482	0.897974	1	NEUTRAL
oco-miR169c	5	4	0.8	-0.321928	1	1	NEUTRAL
oco-miR393b-3p	138	109	0.789855	-0.34034	0.775271	1	NEUTRAL
oco-miR171i-3p	4	3	0.75	-0.415037	1	1	NEUTRAL
oco-miR164a	78	57	0.730769	-0.452512	0.732532	1	NEUTRAL
oco-miR167h-3p	6	4	0.666667	-0.584963	0.858927	1	NEUTRAL
oco-miR156l-5p	3	2	0.666667	-0.584963	1	1	NEUTRAL
oco-miR395l	6	4	0.666667	-0.584963	0.858927	1	NEUTRAL
oco-miR172a	16	10	0.625	-0.678072	0.73006	1	NEUTRAL
oco-miR160e-5p	15	9	0.6	-0.736966	0.710277	1	NEUTRAL
oco-miR390-5p	9	5	0.555556	-0.847997	0.704092	1	NEUTRAL
oco-miR444e	69	37	0.536232	-0.899071	0.511618	1	NEUTRAL
oco-miR6250	2	1	0.5	-1	1	1	NEUTRAL
oco-miR171e-5p	4	2	0.5	-1	0.713222	1	NEUTRAL
oco-miR5829	2	1	0.5	-1	1	1	NEUTRAL
oco-miR5082	2	1	0.5	-1	1	1	NEUTRAL
oco-miR5798	2	1	0.5	-1	1	1	NEUTRAL
oco-miR3980a-3p	2	1	0.5	-1	1	1	NEUTRAL
oco-miR398a	2	1	0.5	-1	1	1	NEUTRAL
oco-miR399k	2	1	0.5	-1	1	1	NEUTRAL
oco-miR1425-3p	2	1	0.5	-1	1	1	NEUTRAL
oco-miR167i-3p	8	3	0.375	-1.41504	0.510081	1	DOWN
oco-miR393a	316	111	0.351266	-1.50937	0.0401081	1	DOWN
oco-miR159c	3	1	0.333333	-1.58496	0.625	1	DOWN
oco-miR159a.2	3	1	0.333333	-1.58496	0.625	1	DOWN
oco-miR444d.3	26	8	0.307692	-1.70044	0.327058	1	DOWN
oco-miR396f-5p	8	2	0.25	-2	0.35257	1	DOWN
oco-miR5337a	4	1	0.25	-2	0.375	1	DOWN
oco-miR408-3p	17	4	0.235294	-2.08746	0.148994	1	DOWN
oco-miR164e	44	9	0.204545	-2.28951	1	1	DOWN
oco-miR396c	29	5	0.172414	-2.53605	1	1	DOWN
oco-miR414	6	1	0.166667	-2.58496	0.0489942	1	DOWN
oco-miR5826	42	2	0.047619	-4.39232	0.0235834	1	DOWN
