# Supplementary material for: Identification of Novel and Conserved miRNAs from Extreme Halophyte, Oryza coarctata, a Wild Relative of Rice
Source: PLoS One. 2015 Oct 27;10(10):e0140675. doi: 10.1371/journal.pone.0140675 (PMC4623511; doi:10.1371/journal.pone.0140675)
Supplement: S8 Table — (XLS) [file pone.0140675.s013.xls]

## Sheet: Summary
DGE Statistics
No. of miRNAin each category for Control and 24hr	Total	Up	Down	Neutral
No. of miRNA expressed in both samples	13	4	4	5
No. of miRNA expressed only in Control	85	NA	NA	NA
No. of miRNA expressed only in 24hr	55	NA	NA	NA

## Sheet: Expressed both samples
Table S8:Differentially expressed novel miRNAs between control and salt-treated library.
miRNA	Control Expression	24hr Expression	FoldChange	log2FoldChange	Regulation
oco-miR020-3p	34.7735	501.14	14.4115	3.84919	UP
oco-miR028-5p	3.4641	38.1051	11	3.45942	UP
oco-miR018-5p	20.5981	143.183	6.95127	2.79764	UP
oco-miR026-3p	13.4641	77.3649	5.74602	2.52254	UP
oco-miR033-5p	3.4641	5.7735	1.66667	2.18693	UP
oco-miR030-3p	6.06218	25.0111	4.12576	2.04463	UP
oco-miR046-5p	2.59808	9.7735	3.76182	1.91193	UP
oco-miR031-5p	3.4641	4.4641	1.28868	0.365804	NEUTRAL
oco-miR013-5p	5.7735	9.70171	1.68038	0.748452	NEUTRAL
oco-miR036-5p	2.3094	3.7735	1.63397	0.70821	NEUTRAL
oco-miR006-3p	7.80549	8.9282	1.14384	0.193121	NEUTRAL
oco-miR049-5p	3.4641	3.90853	1.1283	0.173731	NEUTRAL
oco-miR040-5p	25.9808	6.18203	0.237947	-2.07157	DOWN
oco-miR005-3p	29.0223	28.1051	0.968398	-0.464743	DOWN
oco-miR056-5p	372.598	115.47	0.309905	-1.69013	DOWN
oco-miR011-5p	16.4545	3.4641	0.210526	-2.24793	DOWN
oco-miR010-5p	31.0216	3.8641	0.124562	-3.0051	DOWN
oco-miR014-3p	60.6218	6.1282	0.101089	-3.30637	DOWN
oco-miR044-3p	422.598	4.6188	0.0109295	-6.51986	DOWN

## Sheet: Expressed only Sample_Control
Supplimetary Table S8:Differentially expressed novel miRNAs between control and salt treatment.
miRNA	Control (0 hr) Expression	P Value	Adjusted P Value
oco-miR001-5p	7.79423	0.786082	0.91651
oco-miR002-3p	3.4641	0.782399	0.91651
oco-miR002-5p	19.0223	0.663294	0.91651
oco-miR003-3p	7.79423	0.786082	0.91651
oco-miR004-5p	24.9808	0.609272	0.91651
oco-miR005-3p	3.4641	0.782399	0.91651
oco-miR006-3p	7.80549	0.786082	0.91651
oco-miR007-5p	5.9282	0.782399	0.91651
oco-miR008-5p	6.06218	0.815469	0.91651
oco-miR009-3p	2.59808	0.769054	0.91651
oco-miR010-5p	31.0216	0.769054	0.91651
oco-miR011-5p	16.4545	0.769054	0.91651
oco-miR012-3p	12.9904	0.70435	0.91651
oco-miR013-5p	5.7735	0.782399	0.91651
oco-miR014-3p	60.6218	0.444477	0.91651
oco-miR015-5p	2.59808	0.769054	0.91651
oco-miR018-5p	20.5981	0.769054	0.91651
oco-miR017-3p	272.598	0.769054	0.91651
oco-miR018-5p	17.5977	0.653997	0.91651
oco-miR019-5p	1.73205	0.801695	0.91651
oco-miR020-3p	34.7735	0.494112	0.91651
oco-miR021-5p	16.4545	0.665471	0.91651
oco-miR028-5p	3.4641	0.782399	0.91651
oco-miR023-3p	2.59808	0.769054	0.91651
oco-miR024-3p	7.79423	0.786082	0.91651
oco-miR025-5p	5.01111	0.769054	0.91651
oco-miR026-3p	13.4641	0.782399	0.91651
oco-miR027-3p	3.4641	0.782399	0.91651
oco-miR022-5p	6.9282	0.802263	0.91651
oco-miR029-3p	2.59808	0.769054	0.91651
oco-miR030-3p	6.06218	0.782399	0.91651
oco-miR031-3p	4.33013	0.809455	0.91651
oco-miR031-5p	3.4641	0.769054	0.91651
oco-miR032-5p	2.59808	0.769054	0.91651
oco-miR048-3p	3.4641	0.769054	0.91651
oco-miR034-3p	1.73205	0.801695	0.91651
oco-miR035-3p	3161.86	0.446083	0.91651
oco-miR036-5p	2.3094	0.769054	0.91651
oco-miR037-5p	16.4545	0.665471	0.91651
oco-miR038-3p	6.06218	0.815469	0.91651
oco-miR039-3p	5.19615	0.820666	0.91651
oco-miR040-5p	25.9808	0.820666	0.91651
oco-miR041-3p	6.06218	0.815469	0.91651
oco-miR042-3p	6.9282	0.802263	0.91651
oco-miR043-5p	2.59808	0.769054	0.91651
oco-miR044-3p	422.598	0.769054	0.91651
oco-miR045-5p	3.8641	0.769054	0.91651
oco-miR046-5p	2.59808	0.786082	0.91651
oco-miR005-3p	29.0223	0.815469	0.91651
oco-miR033-5p	3.4641	0.815469	0.91651
oco-miR049-5p	3.4641	0.782399	0.91651
oco-miR050-3p	2.59808	0.769054	0.91651
oco-miR051-5p	2.59808	0.769054	0.91651
oco-miR052-3p	7.80549	0.559562	0.91651
oco-miR053-5p	3.4641	0.782399	0.91651
oco-miR054-5p	6.06218	0.815469	0.91651
oco-miR055-3p	4.33013	0.809455	0.91651
oco-miR056-5p	372.598	0.739822	0.91651
oco-miR057-5p	36.7307	0.308845	0.91651

## Sheet: Expressed only Sample_24hr
miRNA	24hr Expression	P Value	Adjusted P Value
oco-miR005-3p	28.1051	0.540108	0.91651
oco-miR006-3p	8.9282	0.780117	0.91651
oco-miR010-5p	3.8641	0.748994	0.91651
oco-miR011-5p	3.4641	0.748994	0.91651
oco-miR013-5p	9.70171	0.68315	0.91651
oco-miR014-3p	6.1282	0.780117	0.91651
oco-miR018-5p	143.183	0.340553	0.91651
oco-miR020-3p	501.14	0.29173	0.91651
oco-miR026-3p	77.3649	0.426923	0.91651
oco-miR028-5p	38.1051	0.540108	0.91651
oco-miR030-3p	25.0111	0.796472	0.91651
oco-miR031-5p	4.4641	0.748994	0.91651
oco-miR033-5p	5.7735	0.668225	0.91651
oco-miR036-5p	3.7735	0.796472	0.91651
oco-miR040-5p	6.18203	0.780117	0.91651
oco-miR044-3p	4.6188	0.790395	0.91651
oco-miR046-5p	5.7735	0.796472	0.91651
oco-miR049-5p	3.90853	0.462242	0.91651
oco-miR056-5p	115.47	0.699092	0.91651
oco-miR065-5p	4.6188	0.790395	0.91651
oco-miR10-3p	3.4641	0.748994	0.91651
oco-miR59-5p	8.0829	0.757564	0.91651
oco-miR60-3p	3.4641	0.748994	0.91651
oco-miR61-3p	5.7735	0.796472	0.91651
oco-miR62-5p	4.6188	0.790395	0.91651
oco-miR63-5p	18.4752	0.623376	0.91651
oco-miR64-3p	4.6188	0.790395	0.91651
oco-miR66-5p	3.4641	0.748994	0.91651
oco-miR67-3p	15.0111	0.654647	0.91651
oco-miR68-5p	4.6188	0.790395	0.91651
oco-miR69-5p	4.6188	0.790395	0.91651
oco-miR70-3p	4.6188	0.790395	0.91651
oco-miR70-5p	3.4641	0.748994	0.91651
oco-miR71-3p	13.8564	0.668225	0.91651
oco-miR72-3p	5.7735	0.796472	0.91651
oco-miR73-3p	3.4641	0.748994	0.91651
oco-miR74-3p	11.547	0.699092	0.91651
oco-miR75-5p	6.9282	0.780117	0.91651
oco-miR76-3p	24.2487	0.592343	0.91651
oco-miR77-5p	2.3094	0.724076	0.91651
oco-miR78-3p	13.8564	0.668225	0.91651
oco-miR79-5p	13.8564	0.668225	0.91651
oco-miR80-3p	3.4641	0.748994	0.91651
oco-miR80-5p	3.4641	0.748994	0.91651
oco-miR81-5p	4.6188	0.790395	0.91651
oco-miR82-5p	4.6188	0.790395	0.91651
oco-miR83-5p	4.6188	0.790395	0.91651
oco-miR84-3p	1.1547	0.877249	0.945205
oco-miR85-3p	524.234	0.292474	0.91651
oco-miR86-3p	11.547	0.699092	0.91651
oco-miR87-3p	15.0111	0.654647	0.91651
oco-miR88-5p	4.6188	0.790395	0.91651
oco-miR89-3p	3.4641	0.748994	0.91651
oco-miR90-5p	34.7735	0.668225	0.91651
oco-miR91-3p	3.4641	0.769054	0.91651
oco-miR92-5p	6.06218	0.815469	0.91651
