# Supplementary material for: Identification of Novel and Conserved miRNAs from Extreme Halophyte, Oryza coarctata, a Wild Relative of Rice
Source: PLoS One. 2015 Oct 27;10(10):e0140675. doi: 10.1371/journal.pone.0140675 (PMC4623511; doi:10.1371/journal.pone.0140675)
Supplement: S9 Table — (XLSX) [file pone.0140675.s014.xlsx]

## Sheet: Sheet1
Supplimentray Table S9:Predicted targets of differentially expressed known miRNAs between control and salt-treated library.
miRNA_Acc.	Target_Acc.	Target_Desc.
oco-miR166e-3p	LOC_Os02g34560.2|12002.m33716|cDNA	neutral/alkaline invertase, putative, expressed [PFAM] 625-1749 PF04853.5 Plant neutral invertase;
oco-miR166e-3p	LOC_Os08g34740.1|12008.m07463|cDNA	SGT1 protein, putative, expressed [PFAM]
oco-miR166e-3p	LOC_Os02g34560.1|12002.m08545|cDNA	neutral/alkaline invertase, putative, expressed [PFAM] 625-2022 PF04853.5 Plant neutral invertase;
oco-miR169g	LOC_Os02g53620.1|12002.m10391|cDNA	nuclear transcription factor Y subunit A-3, putative, expressed [PFAM] 409-579 PF02045.8 CCAAT-binding transcription factor (CBF-B/NF-YA) subunit B;
oco-miR169g	LOC_Os03g29760.4|12003.m35273|cDNA	nuclear transcription factor Y subunit A-8, putative, expressed [PFAM] 676-846 PF02045.8 CCAAT-binding transcription factor (CBF-B/NF-YA) subunit B;
oco-miR169g	LOC_Os03g29760.3|12003.m35272|cDNA	nuclear transcription factor Y subunit A-8, putative, expressed [PFAM] 731-901 PF02045.8 CCAAT-binding transcription factor (CBF-B/NF-YA) subunit B;
oco-miR528-3p	LOC_Os01g14160.1|12001.m08021|cDNA	PE-PGRS family protein, putative [PFAM]
oco-miR528-3p	LOC_Os12g11440.1|12012.m05124|cDNA	major ampullate spidroin 1, putative [PFAM]
oco-miR528-3p	LOC_Os07g09690.1|12007.m05424|cDNA	galactosyltransferase/ transferase, transferring hexosyl groups, putative, expressed [PFAM]
oco-miR528-3p	LOC_Os01g09200.1|12001.m07544|cDNA	serine/threonine-protein kinase 38, putative, expressed [PFAM]
oco-miR528-3p	LOC_Os03g58920.1|12003.m10795|cDNA	galactosyltransferase/ transferase, transferring hexosyl groups, putative, expressed [PFAM]
oco-miR528-3p	LOC_Os12g41956.1|12012.m07977|cDNA	galactosyltransferase family, putative, expressed [PFAM]
oco-miR528-3p	LOC_Os03g40800.1|12003.m09154|cDNA	conserved hypothetical protein [PFAM]
oco-miR528-3p	LOC_Os04g21080.1|12004.m07261|cDNA	ligA, putative [PFAM]
oco-miR1432-5p	LOC_Os03g59790.1|12003.m10875|cDNA	calcium-binding protein, putative [PFAM]
oco-miR1432-5p	LOC_Os03g59770.1|12003.m10873|cDNA	calcium-binding allergen Ole e 8, putative, expressed [PFAM]
oco-miR1432-5p	LOC_Os04g35590.1|12004.m08648|cDNA	thioesterase superfamily member 2, putative, expressed [PFAM]
oco-miR1432-5p	LOC_Os05g07210.1|12005.m05246|cDNA	ZIP zinc/iron transport family protein, expressed [PFAM]
oco-miR1432-5p	LOC_Os08g36910.1|12008.m07679|cDNA	alpha-amylase isozyme 3D precursor, putative, expressed [PFAM]
oco-miR168b	LOC_Os02g45070.2|12002.m100310|cDNA	PINHEAD protein, putative, expressed [PFAM] 1249-1401 PF08699.3 Domain of unknown function (DUF1785);
oco-miR168b	LOC_Os07g49000.1|12007.m09109|cDNA	heat shock protein binding protein, putative, expressed [PFAM]
oco-miR168b	LOC_Os05g42110.1|12005.m08384|cDNA	allyl alcohol dehydrogenase-like protein, putative, expressed [PFAM]
oco-miR168b	LOC_Os02g21520.1|12002.m07391|cDNA	chalcone isomerase 3, putative, expressed [PFAM]
oco-miR168b	LOC_Os05g07050.1|12005.m05231|cDNA	pre-mRNA-processing-splicing factor 8, putative, expressed [PFAM] 1219-2439 PF08083.4 PROCN (NUC071) domain; 5323-6015 PF12134.1 PRP8 domain IV core; 4369-4848 PF10596.2 U6-snRNA interacting domain of PrP8;
oco-miR168b	LOC_Os08g04460.1|12008.m04589|cDNA	minor allergen Alt a 7, putative, expressed [PFAM]
oco-miR168b	LOC_Os10g17790.1|12010.m04863|cDNA	remorin, C-terminal region family protein, expressed [PFAM]
oco-miR166a-5p	LOC_Os09g08440.1|12009.m04111|cDNA	mtN3/saliva family protein [PFAM]
oco-miR166a-5p	LOC_Os03g60820.1|12003.m10970|cDNA	sugar transporter family protein, putative, expressed [PFAM]
oco-miR166a-5p	LOC_Os03g14260.1|12003.m06868|cDNA	brefeldin A-inhibited guanine nucleotide-exchange protein 2, putative, expressed [PFAM] 1979-2524 PF01369.13 Sec7 domain; 3608-3865 PF09324.3 Domain of unknown function (DUF1981);
oco-miR166a-5p	LOC_Os08g14940.1|12008.m05617|cDNA	receptor-like protein kinase precursor, putative, expressed [PFAM]
oco-miR166a-5p	LOC_Os07g07910.1|12007.m05251|cDNA	potassium channel AKT1, putative, expressed [PFAM]
oco-miR169o	LOC_Os03g48970.3|12003.m34909|cDNA	nuclear transcription factor Y subunit A-1, putative, expressed [PFAM] 1408-1578 PF02045.8 CCAAT-binding transcription factor (CBF-B/NF-YA) subunit B;
oco-miR169o	LOC_Os02g19970.1|12002.m07239|cDNA	tyrosine aminotransferase, putative, expressed [PFAM]
oco-miR530-5p	LOC_Os01g56780.1|12001.m43216|cDNA	plus-3 domain containing protein, expressed [PFAM]
oco-miR530-5p	LOC_Os01g16180.1|12001.m08215|cDNA	MT-A70 family protein, expressed [PFAM]
oco-miR530-5p	LOC_Os12g44340.1|12012.m08205|cDNA	ATMAP70-2, putative, expressed [PFAM]
oco-miR530-5p	LOC_Os03g63950.2|12003.m35647|cDNA	plastid-specific 30S ribosomal protein 1, chloroplast precursor, putative, expressed [PFAM]
oco-miR166d-5p	LOC_Os10g26730.1|12010.m05612|cDNA	exonuclease, putative, expressed [PFAM]
oco-miR1439	LOC_Os03g09230.2|12003.m35062|cDNA	xylogen protein 1, putative, expressed [PFAM]
oco-miR1439	LOC_Os01g13560.1|12001.m07965|cDNA	plant integral membrane protein TIGR01569 containing protein, expressed [PFAM]
oco-miR1439	LOC_Os02g09990.1|12002.m06296|cDNA	TMV response-related gene product, putative, expressed [PFAM]
oco-miR1439	LOC_Os02g22100.1|12002.m33664|cDNA	rhomboid family protein, expressed [PFAM]
oco-miR1439	LOC_Os07g42626.3|12007.m079752|cDNA	leucine-rich repeat transmembrane protein kinase 1-like protein, putative, expressed [PFAM]
oco-miR1439	LOC_Os02g43370.1|12002.m09372|cDNA	transposon protein, putative, unclassified, expressed [PFAM]
oco-miR1439	LOC_Os02g03750.1|12002.m05724|cDNA	polygalacturonase precursor, putative, expressed [PFAM]
oco-miR1439	LOC_Os07g39290.1|12007.m08171|cDNA	ruvB-like 2, putative, expressed [PFAM] 352-783 PF06068.6 TIP49 C-terminus;
oco-miR1432-3p	LOC_Os10g30540.1|12010.m05914|cDNA	lectin-like receptor kinase 7, putative, expressed [PFAM]
oco-miR1432-3p	LOC_Os04g08350.2|12004.m06124|cDNA	cysteine synthase, chloroplast precursor, putative, expressed [PFAM]
oco-miR1432-3p	LOC_Os06g40940.1|12006.m08629|cDNA	glycine dehydrogenase 2, mitochondrial precursor, putative, expressed [PFAM]
oco-miR444d.1	LOC_Os02g49840.1|12002.m10018|cDNA	MADS-box transcription factor 57, putative, expressed [PFAM] 359-511 PF00319.11 SRF-type transcription factor (DNA-binding and dimerisation domain);
oco-miR444d.1	LOC_Os02g17500.3|12002.m100170|cDNA	metabolite transport protein csbC, putative, expressed [PFAM]
oco-miR166b-5p	LOC_Os03g03610.1|12003.m34995|cDNA	CALS1, putative, expressed [PFAM]
oco-miR393b-5p	LOC_Os04g32460.1|12004.m08344|cDNA	transport inhibitor response 1 protein, putative, expressed [PFAM]
oco-miR393b-5p	LOC_Os05g41010.1|12005.m08277|cDNA	oxidoreductase, putative, expressed [PFAM]
oco-miR393b-5p	LOC_Os03g52320.1|12003.m10209|cDNA	GIF2, putative, expressed [PFAM]
oco-miR156j	LOC_Os09g32944.1|12009.m06381|cDNA	teosinte glume architecture 1, putative, expressed [PFAM] 343-576 PF03110.7 SBP domain;
oco-miR156j	LOC_Os02g07780.1|12002.m06124|cDNA	squamoco promoter-binding-like protein 10, putative, expressed [PFAM] 355-549 PF03110.7 SBP domain;
oco-miR156j	LOC_Os07g32170.2|12007.m29185|cDNA	SBP domain containing protein, expressed [PFAM] 328-561 PF03110.7 SBP domain;
oco-miR156j	LOC_Os09g33820.3|12009.m22221|cDNA	phospholipase A1, putative, expressed [PFAM]
oco-miR164d	LOC_Os06g23650.1|12006.m07017|cDNA	CUC2, putative, expressed [PFAM] 79-453 PF02365.8 No apical meristem (NAM) protein;
oco-miR164d	LOC_Os06g46270.1|12006.m09153|cDNA	NAC domain-containing protein 21/22, putative, expressed [PFAM] 326-745 PF02365.8 No apical meristem (NAM) protein;
oco-miR164d	LOC_Os04g41540.1|12004.m09132|cDNA	calmodulin, putative, expressed [PFAM]
oco-miR159e	LOC_Os01g12700.1|12001.m07883|cDNA	myb-like DNA-binding domain containing protein [PFAM]
oco-miR159e	LOC_Os05g41166.1|12005.m27464|cDNA	transcription factor GAMYB, putative, expressed [PFAM]
oco-miR159e	LOC_Os06g40330.1|12006.m08569|cDNA	myb-like DNA-binding domain containing protein, expressed [PFAM]
oco-miR159e	LOC_Os01g59660.3|12001.m42740|cDNA	transcription factor GAMYB, putative, expressed [PFAM]
oco-miR159e	LOC_Os04g44354.4|12004.m35583|cDNA	UDP-glucoronosyl and UDP-glucosyl transferase family protein, expressed [PFAM]
oco-miR159e	LOC_Os03g57190.1|12003.m10638|cDNA	TCP family transcription factor containing protein, expressed [PFAM] 477-662 PF03634.6 TCP family transcription factor;
oco-miR156k	LOC_Os11g30370.1|12011.m06946|cDNA	teosinte glume architecture 1, putative, expressed [PFAM] 58-147 PF03110.7 SBP domain;
oco-miR156k	LOC_Os09g31438.1|12009.m06260|cDNA	squamoco promoter-binding-like protein 9, putative, expressed [PFAM] 217-462 PF03110.7 SBP domain;
oco-miR156k	LOC_Os07g32170.2|12007.m29185|cDNA	SBP domain containing protein, expressed [PFAM] 328-561 PF03110.7 SBP domain;
oco-miR156k	LOC_Os02g43430.1|12002.m09378|cDNA	protein kinase APK1B, chloroplast precursor, putative, expressed [PFAM]
oco-miR156k	LOC_Os05g05170.1|12005.m05044|cDNA	protein GOS9, putative, expressed [PFAM]
oco-miR156k	LOC_Os02g04680.1|12002.m05816|cDNA	squamoco promoter-binding-like protein 10, putative, expressed [PFAM] 1347-1580 PF03110.7 SBP domain;
oco-miR156k	LOC_Os02g43430.1|12002.m09378|cDNA	protein kinase APK1B, chloroplast precursor, putative, expressed [PFAM]
oco-miR156k	LOC_Os05g05170.1|12005.m05044|cDNA	protein GOS9, putative, expressed [PFAM]
oco-miR156k	LOC_Os03g49710.1|12003.m09970|cDNA	30S ribosomal protein S13, putative, expressed [PFAM]
oco-miR156k	LOC_Os12g39120.1|12012.m07697|cDNA	catalytic/ protein phosphatase type 2C, putative, expressed [PFAM]
oco-miR156k	LOC_Os11g05930.1|12011.m04789|cDNA	CCT motif family protein, expressed [PFAM] 1935-2063 PF06203.7 CCT motif;
oco-miR168a-5p	LOC_Os11g30010.1|12011.m06910|cDNA	NB-ARC domain containing protein [PFAM]
oco-miR168a-5p	LOC_Os01g53160.1|12001.m11485|cDNA	plant-specific domain TIGR01568 family protein, expressed [PFAM]
oco-miR168a-5p	LOC_Os11g44860.1|12011.m08319|cDNA	protein kinase domain containing protein, expressed [PFAM]
oco-miR168a-5p	LOC_Os02g58490.1|12002.m10870|cDNA	PINHEAD protein, putative, expressed [PFAM] 1062-1211 PF08699.3 Domain of unknown function (DUF1785);
oco-miR535-3p	LOC_Os12g26030.1|12012.m06424|cDNA	cell division control protein 68, putative, expressed [PFAM]
oco-miR535-3p	LOC_Os06g02720.1|12006.m05005|cDNA	transposon protein, putative, Pong sub-class [PFAM] 469-1089 PF04827.7 Plant transposon protein;
oco-miR5078	LOC_Os08g39130.1|12008.m07895|cDNA	CRR4, putative, expressed [PFAM]
oco-miR319a-3p	LOC_Os03g27120.1|12003.m08043|cDNA	LOL3, putative, expressed [PFAM]
oco-miR319a-3p	LOC_Os02g02110.1|12002.m05561|cDNA	dolichyl-phosphate-mannose--glycolipid alpha-mannosyltransferase-like protein, putative, expressed [PFAM]
oco-miR319a-3p	LOC_Os02g24020.1|12002.m07550|cDNA	dihydrodipicolinate reductase, putative, expressed [PFAM]
oco-miR319a-3p.2-3p	LOC_Os03g57190.1|12003.m10638|cDNA	TCP family transcription factor containing protein, expressed [PFAM] 477-662 PF03634.6 TCP family transcription factor;
oco-miR319a-3p.2-3p	LOC_Os08g16660.1|12008.m05787|cDNA	aspartic proteinase nepenthesin-1 precursor, putative, expressed [PFAM]
oco-miR5073	LOC_Os02g40770.1|12002.m09163|cDNA	pre-SET motif family protein, expressed [PFAM]
oco-miR5073	LOC_Os04g53760.1|12004.m35207|cDNA	kinesin-1, putative, expressed [PFAM]
oco-miR5509	LOC_Os05g04940.1|12005.m05023|cDNA	trmH family tRNA/rRNA methyltransferase, putative, expressed [PFAM]
oco-miR5509	LOC_Os10g18870.1|12010.m04962|cDNA	dirigent-like protein, putative, expressed [PFAM]
oco-miR5509	LOC_Os08g34370.1|12008.m07426|cDNA	SET domain containing protein [PFAM]
oco-miR529b	LOC_Os08g39890.1|12008.m07969|cDNA	squamoco promoter-binding-like protein 9, putative, expressed [PFAM] 430-660 PF03110.7 SBP domain;
oco-miR529b	LOC_Os01g69830.1|12001.m13033|cDNA	teosinte glume architecture 1, putative, expressed [PFAM]
oco-miR529b	LOC_Os04g51830.1|12004.m10078|cDNA	cation transporter HKT7, putative, expressed [PFAM]
oco-miR529b	LOC_Os09g32944.1|12009.m06381|cDNA	teosinte glume architecture 1, putative, expressed [PFAM] 343-576 PF03110.7 SBP domain;
oco-miR529b	LOC_Os08g34820.1|12008.m07471|cDNA	F-box domain containing protein [PFAM]
oco-miR529b	LOC_Os09g07300.1|12009.m60216|cDNA	BIG, putative, expressed [PFAM]
oco-miR529b	LOC_Os12g08760.1|12012.m04862|cDNA	carboxyvinyl-carboxyphosphonate phosphorylmutase, putative, expressed [PFAM]
oco-miR529b	LOC_Os01g65780.3|12001.m42775|cDNA	secondary cell wall-related glycosyltransferase family 8, putative, expressed [PFAM]
oco-miR529b	LOC_Os02g07720.3|12002.m100116|cDNA	choline-phosphate cytidylyltransferase B, putative, expressed [PFAM]
oco-miR529b	LOC_Os05g07090.1|12005.m05235|cDNA	glutaryl-CoA dehydrogenase, mitochondrial precursor, putative, expressed [PFAM]
oco-miR529b	LOC_Os03g57900.1|12003.m10702|cDNA	zinc finger A20 and AN1 domains-containing protein, putative, expressed [PFAM]
oco-miR529b	LOC_Os02g03620.1|12002.m05712|cDNA	ubiquitin ligase SINAT2, putative, expressed [PFAM] 515-1114 PF03145.9 Seven in absentia protein family;
oco-miR529b	LOC_Os04g28420.2|12004.m101507|cDNA	peptidyl-prolyl isomerase, putative, expressed [PFAM] 260-544 PF00254.21 FKBP-type peptidyl-prolyl cis-trans isomerase;
oco-miR396e-3p	LOC_Os09g25990.1|12009.m05751|cDNA	glutamate receptor 2.6 precursor, putative [PFAM]
oco-miR396e-3p	LOC_Os11g43410.1|12011.m08176|cDNA	NB-ARC domain containing protein, expressed [PFAM]
oco-miR166c-3p	LOC_Os03g01890.1|12003.m05733|cDNA	rolled leaf1, putative, expressed [PFAM]
oco-miR166c-3p	LOC_Os10g33960.1|12010.m06226|cDNA	HB1, putative, expressed [PFAM]
oco-miR166c-3p	LOC_Os12g41860.1|12012.m07967|cDNA	class III HD-Zip protein 4, putative, expressed [PFAM]
oco-miR166c-3p	LOC_Os03g01890.2|12003.m34764|cDNA	rolled leaf1, putative, expressed [PFAM]
oco-miR444c.1	LOC_Os02g36924.1|12002.m08779|cDNA	MADS-box transcription factor 27, putative, expressed [PFAM] 288-440 PF00319.11 SRF-type transcription factor (DNA-binding and dimerisation domain);
oco-miR444c.1	LOC_Os05g08410.1|12005.m05358|cDNA	ATP10 protein, expressed [PFAM]
oco-miR444c.1	LOC_Os02g17500.3|12002.m100170|cDNA	metabolite transport protein csbC, putative, expressed [PFAM]
oco-miR444c.1	LOC_Os09g24200.2|12009.m05576|cDNA	DNA repair protein RAD23, putative, expressed [PFAM] 888-1064 PF09280.4 XPC-binding domain;
oco-miR444c.1	LOC_Os10g36740.1|12010.m06480|cDNA	cytochrome P450 89A2, putative [PFAM]
oco-miR444c.1	LOC_Os11g42090.1|12011.m08045|cDNA	Leucine Rich Repeat family protein, expressed [PFAM]
oco-miR444c.1	LOC_Os03g47760.1|12003.m35349|cDNA	SAB, putative, expressed [PFAM]
oco-miR444c.1	LOC_Os07g39470.1|12007.m08189|cDNA	chitin-inducible gibberellin-responsive protein 2, putative, expressed [PFAM]
oco-miR444a	LOC_Os08g33479.1|12008.m26447|cDNA	expressed protein [PFAM]
oco-miR444a	LOC_Os08g34670.1|12008.m07456|cDNA	retrotransposon protein, putative, Ty3-gypsy subclass [PFAM]
oco-miR5072	LOC_Os08g19170.1|12008.m05987|cDNA	G-patch domain containing protein, expressed [PFAM]
oco-miR162a	LOC_Os03g02970.1|12003.m05835|cDNA	endoribonuclease Dicer, putative, expressed [PFAM]
oco-miR159b	LOC_Os01g12700.1|12001.m07883|cDNA	myb-like DNA-binding domain containing protein [PFAM]
oco-miR159b	LOC_Os05g41166.1|12005.m27464|cDNA	transcription factor GAMYB, putative, expressed [PFAM]
oco-miR159b	LOC_Os06g40330.1|12006.m08569|cDNA	myb-like DNA-binding domain containing protein, expressed [PFAM]
oco-miR159b	LOC_Os03g21380.1|12003.m07544|cDNA	calcium-binding protein CAST, putative, expressed [PFAM]
oco-miR2871b	LOC_Os04g56710.1|12004.m10558|cDNA	GTP cyclohydrolase I 1, putative, expressed [PFAM]
oco-miR2871b	LOC_Os12g31460.1|12012.m06955|cDNA	heat shock protein binding protein, putative, expressed [PFAM]
oco-miR2871b	LOC_Os02g16020.1|12002.m06845|cDNA	conserved hypothetical protein [PFAM]
oco-miR167i-3p	LOC_Os08g12760.3|12008.m26475|cDNA	YT521-B-like family protein, expressed [PFAM]
oco-miR167i-3p	LOC_Os10g25750.1|12010.m05519|cDNA	transposon protein, putative, CACTA, En/Spm sub-class [PFAM]
oco-miR393a	(LOC_Os05g05800.1.1|12005.m05107|cDNA	auxin receptor (TRI1), expressed [PFAM]
oco-miR393a	LOC_Os05g41010.1|12005.m08277|cDNA	oxidoreductase, putative, expressed [PFAM]
oco-miR393a	LOC_Os03g52320.1|12003.m10209|cDNA	GIF2, putative, expressed [PFAM]
oco-miR393a	LOC_Os02g06260.1|12002.m05974|cDNA	phytosulfokine receptor precursor, putative, expressed [PFAM]
oco-miR159c	LOC_Os01g12700.1|12001.m07883|cDNA	myb-like DNA-binding domain containing protein [PFAM]
oco-miR159c	LOC_Os05g41166.1|12005.m27464|cDNA	transcription factor GAMYB, putative, expressed [PFAM]
oco-miR159c	LOC_Os06g35910.1|12006.m08128|cDNA	zinc ion binding protein, putative, expressed [PFAM]
oco-miR159c	LOC_Os04g44354.4|12004.m35583|cDNA	UDP-glucoronosyl and UDP-glucosyl transferase family protein, expressed [PFAM]
oco-miR159a.2	LOC_Os03g02240.1|12003.m05767|cDNA	AT-GTL1, putative, expressed [PFAM]
oco-miR159a.2	LOC_Os10g40920.1|12010.m06859|cDNA	pentatricopeptide repeat protein PPR986-12, putative, expressed [PFAM]
oco-miR159a.2	LOC_Os03g28310.1|12003.m08152|cDNA	dnaJ domain containing protein, expressed [PFAM]
oco-miR159a.2	LOC_Os02g05720.1|12002.m05920|cDNA	pentatricopeptide repeat protein PPR986-12, putative, expressed [PFAM]
oco-miR444d.3	LOC_Os02g49840.3|12002.m33858|cDNA	MADS-box transcription factor 57, putative, expressed [PFAM] 359-511 PF00319.11 SRF-type transcription factor (DNA-binding and dimerisation domain);
oco-miR444d.3	LOC_Os09g37460.1|12009.m06693|cDNA	OsSAUR51 - Auxin-responsive SAUR gene family member, expressed [PFAM]
oco-miR444d.3	LOC_Os07g04690.2|12007.m079576|cDNA	UDP-arabinose 4-epimerase 1, putative, expressed [PFAM]
oco-miR396f-5p	LOC_Os06g10310.1|12006.m05749|cDNA	growth-regulating factor 1, putative [PFAM] 172-303 PF08879.3 WRC;
oco-miR396f-5p	LOC_Os02g53690.1|12002.m10398|cDNA	atGRF5, putative, expressed [PFAM] 460-597 PF08879.3 WRC;
oco-miR396f-5p	LOC_Os06g02560.2|12006.m31960|cDNA	growth-regulating factor, putative, expressed [PFAM] 495-626 PF08879.3 WRC;
oco-miR5337a	LOC_Os03g14590.3|12003.m34821|cDNA	calcium ion binding protein, putative, expressed [PFAM]
oco-miR5337a	LOC_Os09g31514.3|12009.m22250|cDNA	dihydroflavonol-4-reductase, putative, expressed [PFAM]
oco-miR5337a	LOC_Os12g36870.1|12012.m07472|cDNA	alkaline alpha galactosidase 1, putative, expressed [PFAM] 185-376 PF05691.5 Raffinose synthase or seed inhibition protein Sip1;
oco-miR5337a	LOC_Os05g50980.1|12005.m09165|cDNA	SET domain containing protein, expressed [PFAM]
oco-miR5337a	LOC_Os03g06139.1|12003.m06135|cDNA	ATPase, coupled to transmembrane movement of substances, putative, expressed [PFAM]
oco-miR408	LOC_Os02g43660.1|12002.m09400|cDNA	blue copper protein precursor, putative, expressed [PFAM]
oco-miR408	LOC_Os07g43540.1|12007.m08582|cDNA	origin recognition complex subunit 6, putative, expressed [PFAM]
oco-miR408	LOC_Os01g53880.2|12001.m11552|cDNA	OsIAA6 - Auxin-responsive Aux/IAA gene family member, expressed [PFAM]
oco-miR5826	LOC_Os01g54600.1|12001.m11623|cDNA	OsWRKY13 - Superfamily of rice TFs having WRKY and zinc finger domains, expressed [PFAM] 803-973 PF03106.8 WRKY DNA -binding domain;
oco-miR164e	LOC_Os06g23650.1|12006.m07017|cDNA	CUC2, putative, expressed [PFAM] 79-453 PF02365.8 No apical meristem (NAM) protein;
oco-miR164e	LOC_Os06g46270.1|12006.m09153|cDNA	NAC domain-containing protein 21/22, putative, expressed [PFAM] 326-745 PF02365.8 No apical meristem (NAM) protein;
oco-miR164e	LOC_Os06g05760.1|12006.m05302|cDNA	ubiquitin family protein [PFAM]
oco-miR164e	LOC_Os04g40970.1|12004.m09077|cDNA	ATP binding protein, putative, expressed [PFAM]
oco-miR396c	LOC_Os04g57070.1|12004.m10593|cDNA	jasmonate O-methyltransferase, putative [PFAM]
oco-miR396c	LOC_Os01g32750.1|12001.m09594|cDNA	TBP-associated 59 kDa subunit protein, putative, expressed [PFAM] 1119-1391 PF07571.6 Protein of unknown function (DUF1546); 336-527 PF02969.10 TATA box binding protein associated factor (TAF);
oco-miR396c	LOC_Os04g56740.1|12004.m10561|cDNA	IQ calmodulin-binding motif family protein, expressed [PFAM]
oco-miR396c	LOC_Os12g10180.1|12012.m05000|cDNA	NBS-LRR type disease resistance protein Rps1-k-2, putative, expressed [PFAM]
oco-miR396c	LOC_Os01g33430.1|12001.m09657|cDNA	Leucine Rich Repeat family protein [PFAM]
oco-miR396c	LOC_Os01g52640.3|12001.m11437|cDNA	ubiquitin-protein ligase COP1, putative, expressed [PFAM]
oco-miR396c	LOC_Os05g10580.1|12005.m05529|cDNA	cullin-1, putative, expressed [PFAM]
oco-miR396c	LOC_Os01g08560.2|12001.m150497|cDNA	heat shock 70 kDa protein 4, putative, expressed [PFAM]
oco-miR396c	LOC_Os09g29584.1|12009.m06109|cDNA	OsWAK84 - OsWAK receptor-like protein (OsWAK-RLP), expressed [PFAM]
oco-miR396c	LOC_Os06g02560.1|12006.m091581|cDNA	growth-regulating factor, putative, expressed [PFAM] 495-626 PF08879.3 WRC;
oco-miR396c	LOC_Os03g47140.1|12003.m09727|cDNA	atGRF2, putative, expressed [PFAM] 837-968 PF08879.3 WRC;
oco-miR396c	LOC_Os06g28060.2|12006.m31776|cDNA	ATP binding protein, putative, expressed [PFAM]
oco-miR408	LOC_Os12g01290.1|12012.m73969|cDNA	ulp1 protease family, C-terminal catalytic domain containing protein, expressed [PFAM]
oco-miR408	LOC_Os01g16670.1|12001.m08263|cDNA	BSD domain containing protein, expressed [PFAM]
oco-miR408	LOC_Os08g43480.1|12008.m08322|cDNA	zinc finger, C3HC4 type family protein, expressed [PFAM]
oco-miR408	LOC_Os03g04920.1|12003.m06018|cDNA	multidrug resistance-associated protein 5, putative, expressed [PFAM]
oco-miR408	LOC_Os09g06560.1|12009.m03926|cDNA	transducin/WD-40 repeat family protein, putative, expressed [PFAM]
oco-miR408	LOC_Os07g22450.1|12007.m06530|cDNA	nascent polypeptide-associated complex alpha subunit-like protein, putative [PFAM]
oco-miR408	LOC_Os06g41750.1|12006.m08707|cDNA	cell division cycle protein 27, putative, expressed [PFAM]
oco-miR408	LOC_Os02g48370.2|12002.m100341|cDNA	DNA-binding protein, putative, expressed [PFAM]
oco-miR408	LOC_Os09g36300.1|12009.m06579|cDNA	lon protease homolog 1, mitochondrial precursor, putative, expressed [PFAM] 2183-2785 PF05362.6 Lon protease (S16) C-terminal proteolytic domain;
oco-miR408	LOC_Os03g19870.1|12003.m07400|cDNA	XPA-binding protein 1, putative, expressed [PFAM]
oco-miR408	LOC_Os01g57110.2|12001.m42732|cDNA	ATP binding protein, putative, expressed [PFAM]
oco-miR408	LOC_Os03g02100.1|12003.m101716|cDNA	valyl-tRNA synthetase, putative, expressed [PFAM]
oco-miR408	LOC_Os01g48180.1|12001.m11010|cDNA	DDT domain containing protein, expressed [PFAM] 1153-1314 PF02791.10 DDT domain;
oco-miR408	LOC_Os03g58590.1|12003.m10764|cDNA	cactin, putative, expressed [PFAM] 1675-2025 PF09732.2 Cactus-binding C-terminus of cactin protein; 634-1203 PF10312.2 Conserved mid region of cactin;
oco-miR408	LOC_Os03g59760.1|12003.m10872|cDNA	RING finger protein 126, putative, expressed [PFAM]
oco-miR408	LOC_Os11g09970.1|12011.m05194|cDNA	F-box domain containing protein, expressed [PFAM]
oco-miR408	LOC_Os02g03750.1|12002.m05724|cDNA	polygalacturonase precursor, putative, expressed [PFAM]
oco-miR408	LOC_Os07g41694.1|12007.m66700|cDNA	acidic leucine-rich nuclear phosphoprotein 32 family member B, putative, expressed [PFAM]
oco-miR408	LOC_Os06g50880.1|12006.m09612|cDNA	nucleotide binding protein, putative, expressed [PFAM]
oco-miR408	LOC_Os04g30040.1|12004.m08110|cDNA	jacalin-like lectin domain containing protein, expressed [PFAM]
oco-miR408	LOC_Os05g51830.1|12005.m09245|cDNA	histone deacetylase 2b, putative, expressed [PFAM]
oco-miR408	LOC_Os07g46210.1|12007.m08838|cDNA	aspartic acid-rich protein, putative, expressed [PFAM]
oco-miR408	LOC_Os11g42500.1|12011.m08086|cDNA	disease resistance response protein 206, putative, expressed [PFAM]
oco-miR408	LOC_Os01g71230.1|12001.m13166|cDNA	nascent polypeptide-associated complex alpha subunit-like protein 3, putative, expressed [PFAM] 320-475 PF01849.11 NAC domain;
oco-miR408	LOC_Os02g42040.1|12002.m09241|cDNA	regulator of nonsense transcripts 2, putative, expressed [PFAM]
oco-miR408	LOC_Os09g01610.1|12009.m03536|cDNA	clumping factor B precursor, putative, expressed [PFAM]
oco-miR408	LOC_Os05g41510.1|12005.m08326|cDNA	SH2 motif, putative, expressed [PFAM]
oco-miR408	LOC_Os01g22990.2|12001.m08776|cDNA	immediate-early protein RSP40, putative, expressed [PFAM]
oco-miR408	LOC_Os12g27780.1|12012.m06594|cDNA	transposon protein, putative, CACTA, En/Spm sub-class [PFAM]
oco-miR408	LOC_Os03g40110.1|12003.m09096|cDNA	nop14-like family protein, expressed [PFAM]
oco-miR408	LOC_Os12g37980.1|12012.m07584|cDNA	senescence-induced receptor-like serine/threonine-protein kinase precursor, putative, expressed [PFAM]
oco-miR408	LOC_Os12g18260.1|12012.m05781|cDNA	zinc knuckle family protein [PFAM]
oco-miR408	LOC_Os02g03080.1|12002.m05658|cDNA	eukaryotic translation initiation factor 3 subunit 8, putative, expressed [PFAM]
oco-miR408	LOC_Os03g52980.1|12003.m10272|cDNA	CWF19L2 protein, putative, expressed [PFAM]
oco-miR408	LOC_Os08g14850.1|12008.m05608|cDNA	resistance protein, putative, expressed [PFAM]
oco-miR408	LOC_Os08g05280.1|12008.m04671|cDNA	oxidoreductase family, NAD-binding Rossmann fold containing protein, expressed [PFAM]
oco-miR408	LOC_Os01g13300.1|12001.m07939|cDNA	B3 DNA binding domain containing protein, expressed [PFAM]
oco-miR408	LOC_Os10g29370.1|12010.m05809|cDNA	snRNP protein, putative [PFAM]
oco-miR408	LOC_Os11g35320.1|12011.m07384|cDNA	BSD domain containing protein, expressed [PFAM]
oco-miR408	LOC_Os03g64350.2|12003.m101586|cDNA	rhodanese-like, putative, expressed [PFAM]
oco-miR408	LOC_Os07g30810.1|12007.m07349|cDNA	permease, putative, expressed [PFAM]
oco-miR408	LOC_Os07g42510.1|12007.m08483|cDNA	ethylene response element binding protein, putative, expressed [PFAM]
oco-miR408	LOC_Os01g50360.1|12001.m11218|cDNA	NAC domain containing protein, expressed [PFAM]
oco-miR408	LOC_Os07g29320.1|12007.m07203|cDNA	rRNA-processing protein EBP2, putative, expressed [PFAM]
oco-miR408	LOC_Os05g08730.1|12005.m05387|cDNA	early fruit mRNA, putative, expressed [PFAM]
oco-miR408	LOC_Os04g59494.1|12004.m10825|cDNA	transportin-2, putative, expressed [PFAM]
oco-miR408	LOC_Os12g04060.1|12012.m04401|cDNA	RNA polymerase II transcription factor/ transcription initiation factor, putative, expressed [PFAM]
oco-miR408	LOC_Os04g59494.4|12004.m35539|cDNA	transportin-2, putative, expressed [PFAM]
oco-miR408	LOC_Os01g22990.1|12001.m97503|cDNA	immediate-early protein RSP40, putative, expressed [PFAM]
oco-miR408	LOC_Os01g63980.1|12001.m12513|cDNA	TRANSPARENT TESTA 1 protein, putative, expressed [PFAM]
oco-miR408	LOC_Os10g03730.1|12010.m03790|cDNA	F-box domain containing protein, expressed [PFAM]
oco-miR408	LOC_Os08g38580.1|12008.m07842|cDNA	harpin-induced protein, putative, expressed [PFAM]
oco-miR408	LOC_Os08g06344.1|12008.m04773|cDNA	pre-mRNA-processing ATP-dependent RNA helicase prp5, putative, expressed [PFAM]
oco-miR408	LOC_Os01g01960.1|12001.m06838|cDNA	paired amphipathic helix repeat family protein, expressed [PFAM] 793-927 PF02671.14 Paired amphipathic helix repeat;
