# Supplementary material for: Identification of Novel and Conserved miRNAs from Extreme Halophyte, Oryza coarctata, a Wild Relative of Rice
Source: PLoS One. 2015 Oct 27;10(10):e0140675. doi: 10.1371/journal.pone.0140675 (PMC4623511; doi:10.1371/journal.pone.0140675)
Supplement: S10 Table — (XLSX) [file pone.0140675.s015.xlsx]

## Sheet: Sheet2
Supplimetray Table S10:Predicted targets of differentially expressed novel miRNAs between control and salt-treated library.
miRNA_Acc.	Target_Acc.	Inhibition	Target_Desc.	Multiplicity
oca-miR011-5p	LOC_Os07g35140.1	Translation	|receptor-like serine-threonine protein kinase, putative, expressed	1
oca-miR011-5p	LOC_Os06g42120.1	Translation	|sulfotransferase domain containing protein, expressed	1
oca-miR011-5p	LOC_Os04g32020.1	Cleavage	|2-oxoglutarate dehydrogenase E1 component, mitochondrial precursor, putative, expressed	1
oca-miR011-5p	LOC_Os04g44460.1	Translation	|sulfotransferase domain containing protein, expressed	1
oca-miR011-5p	LOC_Os03g06890.1	Cleavage	|DUF593 domain containing protein, expressed	1
oco-miR028-5p	LOC_Os07g39480.1	Cleavage	|WRKY87, expressed	1
oco-miR028-5p	LOC_Os06g07210.1	Translation	|ribonucleoside-diphosphate reductase large subunit, putative, expressed	1
oco-miR028-5p	LOC_Os07g48260.1	Cleavage	|WRKY47, expressed	1
oco-miR028-5p	LOC_Os04g39570.2	Cleavage	|WRKY35, expressed	1
oco-miR028-5p	LOC_Os11g02470.1	Cleavage	|WRKY52, expressed	1
oco-miR028-5p	LOC_Os08g38990.4	Cleavage	|WRKY30, expressed	1
oco-miR028-5p	LOC_Os11g45850.1	Cleavage	|WRKY61, expressed	1
oco-miR028-5p	LOC_Os01g55750.1	Cleavage	|TCP family transcription factor, putative, expressed	1
oco-miR028-5p	LOC_Os09g30400.3	Translation	|WRKY90, expressed	1
oco-miR028-5p	LOC_Os04g34250.1	Cleavage	|serine/threonine-protein kinase receptor precursor, putative, expressed	1
oco-miR028-5p	LOC_Os02g57750.2	Cleavage	|protein binding protein, putative, expressed	1
oco-miR028-5p	LOC_Os04g56580.1	Cleavage	|inositol 1,3,4,5,6-pentakisphosphate 2-kinase, putative, expressed	1
oco-miR006-3p	LOC_Os09g25200.1	Cleavage	|protein binding protein, putative, expressed	1
oco-miR006-3p	LOC_Os09g26999.1	Cleavage	|keratin-associated protein 5-4, putative, expressed	1
oco-miR006-3p	LOC_Os04g36800.2	Cleavage	|3-oxoacyl-synthase, putative, expressed	1
oco-miR006-3p	LOC_Os07g37230.1	Translation	|inositol-1-monophosphatase, putative, expr
oca-miR020-3p	LOC_Os02g24596.1	Cleavage	|apocytochrome f precursor, putative, expressed	1
oca-miR020-3p	LOC_Os11g34320.1	Cleavage	|regulator of chromosome condensation, putative, expressed	1
oca-miR020-3p	LOC_Os06g16790.1	Cleavage	|NBS-LRR, putative, expressed	1
oco-miR026-3p	LOC_Os07g14850.1	Cleavage	|CESA6 - cellulose synthase, expressed	1
oco-miR026-3p	LOC_Os11g18170.1	Translation	|glutathione peroxidase, putative, expressed	1
oco-miR026-3p	LOC_Os11g42660.1	Cleavage	|Leucine Rich Repeat family protein, expressed
oco-miR044-3p	LOC_Os12g41530.1	Cleavage	|cysteine-rich receptor-like protein kinase 8 precursor, putative, expressed	1
oco-miR044-3p	LOC_Os02g54990.2	Cleavage	|TMS membrane protein/tumour differentially expressed protein, putative, expressed	1
oco-miR044-3p	LOC_Os04g41160.1	Cleavage	|protein kinase, putative, expressed	1
oco-miR044-3p	LOC_Os04g58070.1	Cleavage	|aspartic proteinase nepenthesin precursor, putative, expressed	1
oco-miR044-3p	LOC_Os12g13720.2	Cleavage	|Plant PDR ABC transporter associated domain containing protein, expressed	1
oco-miR044-3p	LOC_Os03g48330.1	Translation	|retrotransposon protein, putative, unclassified, expressed	1
oco-miR044-3p	LOC_Os01g56200.1	Translation	|BTBA2 - Bric-a-Brac,Tramtrack, Broad Complex BTB domain with Ankyrin repeat region, expressed	1
oco-miR044-3p	LOC_Os11g04104.2	Cleavage	|major facilitator superfamily antiporter, putative, expressed	1
oco-miR044-3p	LOC_Os06g44140.1	Cleavage	|transmembrane 9 superfamily member, putative, expressed	1
oco-miR044-3p	LOC_Os03g59760.2	Cleavage	|RING finger protein 126, putative, expressed	1
oco-miR044-3p	LOC_Os01g56200.2	Translation	|BTBA2 - Bric-a-Brac,Tramtrack, Broad Complex BTB domain with Ankyrin repeat region, expressed	1
oco-miR044-3p	LOC_Os03g59760.1	Cleavage	|RING finger protein 126, putative, expressed	1
oco-miR044-3p	LOC_Os02g46210.1	Cleavage	|DUF581 domain containing protein, expressed	1
oco-miR044-3p	LOC_Os11g34570.1	Cleavage	|lysM domain-containing GPI-anchored protein precursor, putative, expressed	1
oco-miR044-3p	LOC_Os07g46840.1	Translation	|oxidoreductase, short chain dehydrogenase/reductase family domain containing protein, expressed	1
oco-miR044-3p	LOC_Os06g49520.1	Cleavage	|arogenate dehydrogenase 1, chloroplast precursor, putative, expressed	1
oco-miR044-3p	LOC_Os01g73300.1	Cleavage	|VAMP-like protein YKT62, putative, expressed	1
oco-miR044-3p	LOC_Os07g30020.1	Cleavage	|anthranilate phosphoribosyltransferase, putative, expressed	1
oco-miR044-3p	LOC_Os08g10550.1	Cleavage	|potassium transporter, putative, expressed	1
oco-miR044-3p	LOC_Os06g19170.1	Cleavage	|cadmium tolerance factor, putative, expressed	1
oco-miR044-3p	LOC_Os11g10100.3	Cleavage	|STE_MEKK_ste11_MAP3K.3 - STE kinases include homologs to sterile 7, sterile 11 and sterile 20 from yeast, expressed	1
oco-miR044-3p	LOC_Os01g62660.1	Cleavage	|MYB family transcription factor, putative, expressed	1
oco-miR044-3p	LOC_Os08g42580.4	Cleavage	|protein kinase domain containing protein, expressed	1
oco-miR044-3p	LOC_Os01g04190.4	Cleavage	|transporter family protein, putative, expressed	1
oco-miR044-3p	LOC_Os01g64960.1	Cleavage	|chlorophyll A-B binding protein, putative, expressed	1
oco-miR044-3p	LOC_Os12g08730.1	Cleavage	|thioredoxin, putative, expressed	1
oco-miR044-3p	LOC_Os09g39850.1	Cleavage	|AP2 domain containing protein, expressed	1
oco-miR044-3p	LOC_Os01g40420.2	Cleavage	|CBS domain containing membrane protein, putative, expressed	1
oco-miR044-3p	LOC_Os01g61250.1	Cleavage	|methyltransferase, putative, expressed	1
oco-miR044-3p	LOC_Os09g31390.2	Cleavage	|transcription factor, putative, expressed	1
oco-miR044-3p	LOC_Os03g62740.1	Cleavage	|GDSL-like lipase/acylhydrolase, putative, expressed	1
oco-miR044-3p	LOC_Os05g09050.1	Cleavage	|MLO domain containing protein, putative, expressed	1
oco-miR044-3p	LOC_Os06g49340.1	Cleavage	|OsFBDUF35 - F-box and DUF domain containing protein, expressed	1
oco-miR044-3p	LOC_Os03g63810.1	Cleavage	|WRKY80, expressed	1
oco-miR044-3p	LOC_Os06g01320.1	Cleavage	|chromo domain containing protein, expressed	1
oco-miR044-3p	LOC_Os01g64980.1	Cleavage	|ion channel DMI1, chloroplast precursor, putative, expressed	1
oco-miR044-3p	LOC_Os03g62180.1	Cleavage	|lectin protein kinase family protein, putative, expressed	1
oco-miR044-3p	LOC_Os08g30740.1	Cleavage	|ABC transporter, ATP-binding protein, putative, expressed	1
oco-miR044-3p	LOC_Os02g26600.1	Cleavage	|ATP binding, related, putative, expressed	1
oco-miR044-3p	LOC_Os02g31910.1	Translation	|potassium transporter, putative, expressed	1
oco-miR044-3p	LOC_Os10g25450.1	Cleavage	|OsSub60 - Putative Subtilisin homologue, expressed	1
oco-miR044-3p	LOC_Os06g19110.1	Cleavage	|cadmium tolerance factor, putative, expressed	1
oco-miR044-3p	LOC_Os04g46220.1	Cleavage	|ethylene-responsive transcription factor, putative, expressed	1
oco-miR044-3p	LOC_Os02g41550.3	Cleavage	|FAD binding domain of DNA photolyase domain containing protein, expressed	1
oco-miR044-3p	LOC_Os05g35200.2	Cleavage	|glycosyl transferase, putative, expressed	1
oco-miR044-3p	LOC_Os06g49420.2	Cleavage	|retrotransposon protein, putative, unclassified, expressed	1
oco-miR044-3p	LOC_Os11g01780.1	Cleavage	|F-box/LRR-repeat protein 3, putative, expressed	1
oco-miR044-3p	LOC_Os02g05692.1	Cleavage	|zinc finger, C3HC4 type domain containing protein, expressed	1
oco-miR044-3p	LOC_Os08g40370.1	Cleavage	|retrotransposon protein, putative, unclassified, expressed	1
oco-miR044-3p	LOC_Os01g59800.1	Cleavage	|EAP30/Vps36 family domain containing protein, expressed	1
oco-miR044-3p	LOC_Os08g01120.1	Cleavage	|sulfate transporter, putative, expressed	1
oco-miR044-3p	LOC_Os05g46220.1	Cleavage	|mitochondrial carrier protein, putative, expressed	1
oco-miR044-3p	LOC_Os01g59510.1	Cleavage	|chloroplast ribonuclease III domain protein, putative, expressed	1
oco-miR044-3p	LOC_Os01g59800.2	Cleavage	|EAP30/Vps36 family domain containing protein, expressed	1
oco-miR044-3p	LOC_Os06g03640.1	Cleavage	|BAG domain containing protein, expressed	1
oco-miR044-3p	LOC_Os04g51180.1	Cleavage	|GPR89A, putative, expressed	1
oco-miR044-3p	LOC_Os02g05692.2	Cleavage	|zinc finger, C3HC4 type domain containing protein, expressed	1
oco-miR044-3p	LOC_Os02g18650.1	Cleavage	|pectinesterase, putative, expressed	1
oco-miR044-3p	LOC_Os01g13550.1	Cleavage	|beta-amylase, putative, expressed	1
oco-miR044-3p	LOC_Os01g21300.1	Cleavage	|esterase/lipase/thioesterase family protein, putative, expressed	1
oco-miR044-3p	LOC_Os05g33000.2	Cleavage	|E3 ubiquitin-protein ligase MGRN1, putative, expressed	1
oco-miR044-3p	LOC_Os06g49880.1	Cleavage	|B-box zinc finger family protein, putative, expressed	1
oco-miR044-3p	LOC_Os09g14660.1	Cleavage	|legume lectins beta domain containing protein, putative, expressed	1
oco-miR044-3p	LOC_Os03g20670.1	Cleavage	|ELMO/CED-12 family protein, putative, expressed	1
oco-miR044-3p	LOC_Os06g48300.1	Cleavage	|protein phosphatase 2C, putative, expressed	1
oco-miR044-3p	LOC_Os01g59800.3	Cleavage	|EAP30/Vps36 family domain containing protein, expressed	1
oco-miR044-3p	LOC_Os04g58310.1	Cleavage	|CBS domain-containing protein, putative, expressed	1
oco-miR044-3p	LOC_Os04g58850.1	Translation	|harpin-induced protein 1 domain containing protein, expressed	1
oco-miR044-3p	LOC_Os03g45330.1	Cleavage	|hsp20/alpha crystallin family protein, putative, expressed	1
oco-miR044-3p	LOC_Os10g10620.1	Cleavage	|invertase/pectin methylesterase inhibitor family protein, putative, expressed	1
oco-miR044-3p	LOC_Os05g30490.1	Translation	|harpin-induced protein 1 domain containing protein, expressed	1
oco-miR044-3p	LOC_Os08g43240.1	Cleavage	|LTPL97 - Protease inhibitor/seed storage/LTP family protein precursor, expressed	1
oco-miR044-3p	LOC_Os10g42390.1	Translation	|zinc finger, C3HC4 type domain containing protein, expressed	1
oco-miR044-3p	LOC_Os01g42160.1	Cleavage	|MEGL14 - Maternally expressed gene MEG family protein precursor, putative, expressed	1
oco-miR044-3p	LOC_Os12g38610.1	Cleavage	|lectin-like receptor kinase, putative, expressed	1
oco-miR044-3p	LOC_Os07g05640.1	Translation	|transporter family protein, putative, expressed	1
oco-miR044-3p	LOC_Os07g33780.1	Cleavage	|pleiotropic drug resistance protein 5, putative, expressed	1
oco-miR044-3p	LOC_Os03g47810.1	Cleavage	|nodulin family protein, putative, expressed	1
oco-miR044-3p	LOC_Os01g74000.1	Cleavage	|glycerol-3-phosphate dehydrogenase, putative, expressed	1
oco-miR044-3p	LOC_Os01g49280.1	Cleavage	|zinc finger family protein, putative, expressed	1
oco-miR044-3p	LOC_Os10g39820.1	Cleavage	|zinc knuckle domain containing protein, expressed	1
oco-miR005-3p	LOC_Os08g37380.1	Cleavage	|glucose-6-phosphate isomerase, putative, expressed	1
oco-miR005-3p	LOC_Os04g46610.2	Cleavage	|PAP fibrillin family domain containing protein, expressed	1
oco-miR005-3p	LOC_Os07g32020.1	Cleavage	|UDP-glucoronosyl and UDP-glucosyl transferase domain containing protein, expressed	1
oco-miR005-3p	LOC_Os07g36570.1	Cleavage	|KI domain interacting kinase 1, putative, expressed	1
oco-miR005-3p	LOC_Os04g45420.1	Cleavage	|retrotransposon protein, putative, unclassified, expressed	1
oco-miR018-5p	LOC_Os01g06740.1	Translation	|ribosome inactivating protein, putative, expressed	1
oco-miR018-5p	LOC_Os03g41530.4	Cleavage	|single-stranded DNA-binding protein, putative, expressed	1
oco-miR018-5p	LOC_Os01g03690.1	Translation	|TKL_IRAK_DUF26-lg.1 - DUF26 kinases have homology to DUF26 containing loci, expressed	1
oco-miR018-5p	LOC_Os07g32060.1	Cleavage	|UDP-glucoronosyl/UDP-glucosyl transferase, putative, expressed	1
oco-miR018-5p	LOC_Os05g38270.2	Cleavage	|regulator of chromosome condensation, putative, expressed	1
oco-miR018-5p	LOC_Os04g41229.2	Cleavage	|helix-loop-helix DNA-binding domain containing protein, expressed	1
oco-miR018-5p	LOC_Os04g02910.3	Cleavage	|membrane related protein CP5, putative, expressed	1
oco-miR018-5p	LOC_Os11g06040.3	Cleavage	|PX domain containing protein, putative, expressed	1
oco-miR018-5p	LOC_Os01g42040.1	Cleavage	|ubiquitin-conjugating enzyme, putative, expressed	1
oco-miR033-5p	LOC_Os04g26580.1	Cleavage	|retrotransposon protein, putative, unclassified, expressed	1
oco-miR033-5p	LOC_Os03g45210.1	Cleavage	|2-aminoethanethiol dioxygenase, putative, expressed	1
oco-miR030-3p	LOC_Os06g44230.1	Cleavage	|DNA-directed RNA polymerase 3A, chloroplast precursor, putative, expressed	1
oco-miR030-3p	LOC_Os03g24060.1	Cleavage	|tetratricopeptide repeat containing protein, putative, expressed	1
oco-miR046-5p	LOC_Os10g34310.1	Cleavage	|PPR repeat containing protein, expressed	1
oco-miR046-5p	LOC_Os03g55560.2	Cleavage	|STE_MEKK_ste11_MAP3K.15 - STE kinases include homologs to sterile 7, sterile 11 and sterile 20 from yeast, expressed	1
oco-miR046-5p	LOC_Os02g33840.1	Cleavage	|OsFBX52 - F-box domain containing protein, expressed	1
oco-miR046-5p	LOC_Os12g39520.1	Cleavage	|OsFBDUF66 - F-box and DUF domain containing protein, expressed	1
oco-miR046-5p	LOC_Os03g58390.1	Cleavage	|zinc finger, C3HC4 type domain containing protein, expressed	1
oco-miR046-5p	LOC_Os04g45940.1	Cleavage	|transcription factor like protein, putative, expressed	1
oco-miR046-5p	LOC_Os12g15420.1	Translation	|nucampholin, putative, expressed	1
oco-miR046-5p	LOC_Os03g54900.1	Cleavage	|phytosulfokine receptor precursor, putative, expressed	1
oco-miR046-5p	LOC_Os03g03150.1	Translation	|WD repeat-containing protein, putative, expressed	1
oco-miR046-5p	LOC_Os06g36590.1	Translation	|transporter, monovalent cation:proton antiporter-2 family, putative, expressed	1
oco-miR046-5p	LOC_Os03g52170.1	Cleavage	|4-hydroxy-3-methylbut-2-enyl diphosphate reductase, putative, expressed	1
oco-miR046-5p	LOC_Os07g39010.1	Cleavage	|lactose permease-related, putative, expressed	1
oco-miR046-5p	LOC_Os04g53290.1	Cleavage	|polyphenol oxidase protein, putative, expressed	1
oco-miR046-5p	LOC_Os12g42150.1	Cleavage	|WD domain, G-beta repeat domain containing protein, expressed	1
oco-miR046-5p	LOC_Os04g24520.1	Translation	|ribosomal protein L51, putative, expressed	1
oco-miR046-5p	LOC_Os09g20350.1	Cleavage	|ethylene-responsive transcription factor, putative, expressed	1
oco-miR046-5p	LOC_Os03g22330.1	Cleavage	|blue-light photoreceptor PHR2, putative, expressed	1
oco-miR046-5p	LOC_Os03g59600.1	Cleavage	|mitochondrial Rho GTPase 1, putative, expressed	1
oco-miR046-5p	LOC_Os03g60460.1	Cleavage	|aminopeptidase, putative, expressed	1
oco-miR046-5p	LOC_Os02g04510.1	Translation	|UOS1, putative, expressed	1
oco-miR040-5p	LOC_Os10g32570.1	Translation	|tRNA synthetase class I family protein, putative, expressed	1
oco-miR040-5p	LOC_Os03g19340.1	Cleavage	|WD domain, G-beta repeat domain containing protein, expressed	1
oco-miR040-5p	LOC_Os06g45800.1	Translation	|PAP/25A associated domain containing protein, putative, expressed	1
oco-miR056-5p	LOC_Os11g19950.1	Cleavage	|retrotransposon protein, putative, unclassified, expressed	1
oco-miR010-5p	LOC_Os05g41172.1	Cleavage	|histone-lysine N-methyltransferase, H3 lysine-9 specific SUVH1, putative, expressed	1
oco-miR014-3p	LOC_Os02g48900.2	Cleavage	|aspartic proteinase nepenthesin-1 precursor, putative, expressed	1
oco-miR014-3p	LOC_Os03g19350.1	Translation	|OsLonP1 - Putative Lon protease homologue, expressed	1
oco-miR014-3p	LOC_Os02g09720.1	Cleavage	|multidrug resistance protein, putative, expressed	1
