# Supplementary material for: Identification of Novel and Conserved miRNAs from Extreme Halophyte, Oryza coarctata, a Wild Relative of Rice
Source: PLoS One. 2015 Oct 27;10(10):e0140675. doi: 10.1371/journal.pone.0140675 (PMC4623511; doi:10.1371/journal.pone.0140675)
Supplement: S11 Table — (XLSX) [file pone.0140675.s016.xlsx]

## Sheet: Sheet2
Supplemental Table11. Enriched GO categories of the salinity stress repressed transcripts in O. coarctata.
GO term	Ontology	Description	Number in input list	Number in BG/Ref	pvalue	FDR	%
GO:0044238	P	primary metabolic process	119	8013	4e-21	1.1e-18	1.48509
GO:0008152	P	metabolic process	127	9035	8.6e-21	1.1e-18	1.40564
GO:0009987	P	cellular process	125	9072	1.2e-19	1.1e-17	1.37787
GO:0044237	P	cellular metabolic process	92	6243	1.9e-15	9.8e-14	1.47365
GO:0043170	P	macromolecule metabolic process	88	5795	1.7e-15	9.8e-14	1.51855
GO:0044260	P	cellular macromolecule metabolic process	75	4681	3.1e-14	1.4e-12	1.60222
GO:0009058	P	biosynthetic process	69	4116	5.5e-14	2.1e-12	1.67638
GO:0044249	P	cellular biosynthetic process	48	2353	1.1e-12	2.8e-11	2.03995
GO:0034645	P	cellular macromolecule biosynthetic process	48	2353	1.1e-12	2.8e-11	2.03995
GO:0009059	P	macromolecule biosynthetic process	48	2353	1.1e-12	2.8e-11	2.03995
GO:0010467	P	gene expression	48	2363	1.2e-12	3e-11	2.03132
GO:0006807	P	nitrogen compound metabolic process	53	2838	1.7e-12	3.4e-11	1.86751
GO:0006139	P	nucleobase, nucleoside, nucleotide and nucleic acid metabolic process	53	2838	1.7e-12	3.4e-11	1.86751
GO:0006350	P	transcription	41	1841	4.2e-12	8e-11	2.22705
GO:0009908	P	flower development	18	597	8.6e-08	1.5e-06	3.01508
GO:0048608	P	reproductive structure development	18	646	2.7e-07	4.1e-06	2.78638
GO:0003006	P	reproductive developmental process	18	646	2.7e-07	4.1e-06	2.78638
GO:0032502	P	developmental process	32	1840	3.2e-07	4.4e-06	1.73913
GO:0022414	P	reproductive process	19	727	3.2e-07	4.4e-06	2.61348
GO:0048856	P	anatomical structure development	18	686	6.2e-07	8.2e-06	2.62391
GO:0009791	P	post-embryonic development	19	781	9e-07	1.1e-05	2.43278
GO:0000003	P	reproduction	21	961	1.3e-06	1.5e-05	2.18522
GO:0050896	P	response to stimulus	67	6072	3.1e-06	3.5e-05	1.10343
GO:0019538	P	protein metabolic process	46	3800	1.6e-05	0.00018	1.21053
GO:0007275	P	multicellular organismal development	24	1460	2.5e-05	0.00026	1.64384
GO:0032501	P	multicellular organismal process	24	1464	2.6e-05	0.00027	1.63934
GO:0009607	P	response to biotic stimulus	28	2011	9.4e-05	0.00092	1.39234
GO:0044267	P	cellular protein metabolic process	32	2650	0.00038	0.0035	1.20755
GO:0009628	P	response to abiotic stimulus	28	2254	0.00057	0.0052	1.24224
GO:0009719	P	response to endogenous stimulus	41	3895	0.00089	0.0078	1.05263
GO:0006950	P	response to stress	29	2464	0.0011	0.009	1.17695
GO:0030154	P	cell differentiation	12	739	0.003	0.024	1.62382
GO:0048869	P	cellular developmental process	12	739	0.003	0.024	1.62382
GO:0065007	P	biological regulation	33	3245	0.0048	0.037	1.01695
GO:0006464	P	protein modification process	24	2139	0.0051	0.037	1.12202
GO:0043412	P	macromolecule modification	24	2139	0.0051	0.037	1.12202
GO:0005975	P	carbohydrate metabolic process	10	661	0.01	0.073	1.51286
GO:0006519	P	cellular amino acid and derivative metabolic process	14	1149	0.016	0.11	1.21845
GO:0044281	P	small molecule metabolic process	14	1149	0.016	0.11	1.21845
GO:0007165	P	signal transduction	29	3051	0.019	0.12	0.950508
GO:0050794	P	regulation of cellular process	29	3051	0.019	0.12	0.950508
GO:0023046	P	signaling process	29	3051	0.019	0.12	0.950508
GO:0023060	P	signal transmission	29	3051	0.019	0.12	0.950508
GO:0050789	P	regulation of biological process	29	3067	0.02	0.12	0.945549
GO:0023052	P	signaling	29	3090	0.022	0.13	0.938511
GO:0006412	P	translation	8	548	0.025	0.14	1.45985
GO:0040007	P	growth	8	584	0.034	0.19	1.36986
GO:0006118	P	electron transport	8	660	0.061	0.33	1.21212
GO:0009605	P	response to external stimulus	9	797	0.069	0.37	1.12923
GO:0006629	P	lipid metabolic process	10	957	0.085	0.45	1.04493
GO:0006259	P	DNA metabolic process	6	549	0.14	0.71	1.0929
GO:0006810	P	transport	12	1386	0.17	0.83	0.865801
GO:0051234	P	establishment of localization	12	1386	0.17	0.83	0.865801
GO:0051179	P	localization	12	1386	0.17	0.83	0.865801
GO:0009056	P	catabolic process	8	861	0.18	0.87	0.929152
GO:0019748	P	secondary metabolic process	9	1021	0.2	0.94	0.881489
GO:0016043	P	cellular component organization	7	970	0.41	1	0.721649
GO:0005488	F	binding	123	9146	2.2e-18	1.6e-16	1.34485
GO:0003676	F	nucleic acid binding	68	3896	1.3e-14	4.7e-13	1.74538
GO:0030528	F	transcription regulator activity	52	2494	4.5e-14	1.1e-12	2.085
GO:0003700	F	transcription factor activity	49	2340	2.3e-13	4.2e-12	2.09402
GO:0003677	F	DNA binding	53	2965	8.4e-12	1.2e-10	1.78752
GO:0003824	F	catalytic activity	107	10047	3.9e-09	4.7e-08	1.06499
GO:0016740	F	transferase activity	52	4799	8.1e-05	0.00083	1.08356
GO:0000166	F	nucleotide binding	33	2779	0.00041	0.0037	1.18748
GO:0005515	F	protein binding	36	3222	0.00067	0.0053	1.11732
GO:0016787	F	hydrolase activity	33	3652	0.024	0.17	0.903614
GO:0016772	F	transferase activity, transferring phosphorus-containing groups	25	2681	0.034	0.2	0.932488
GO:0016301	F	kinase activity	25	2681	0.034	0.2	0.932488
GO:0005215	F	transporter activity	15	1437	0.041	0.23	1.04384
GO:0008289	F	lipid binding	5	305	0.046	0.24	1.63934
GO:0003723	F	RNA binding	7	549	0.062	0.3	1.27505
GO:0030246	F	carbohydrate binding	10	1087	0.15	0.69	0.919963
GO:0005198	F	structural molecule activity	7	723	0.18	0.74	0.968188
GO:0004871	F	signal transducer activity	5	1003	0.76	1	0.498504
GO:0060089	F	molecular transducer activity	5	1003	0.76	1	0.498504
GO:0019825	F	oxygen binding	5	580	0.3	1	0.862069
GO:0044464	C	cell part	132	10811	1.8e-16	1.2e-14	1.22098
GO:0005623	C	cell	132	10833	2.1e-16	1.2e-14	1.2185
GO:0043231	C	intracellular membrane-bounded organelle	103	7469	1.4e-15	3e-14	1.37903
GO:0005622	C	intracellular	111	8397	1.1e-15	3e-14	1.3219
GO:0043227	C	membrane-bounded organelle	103	7469	1.4e-15	3e-14	1.37903
GO:0043229	C	intracellular organelle	105	7795	3e-15	4.7e-14	1.34702
GO:0043226	C	organelle	105	7795	3e-15	4.7e-14	1.34702
GO:0044424	C	intracellular part	106	8195	3.1e-14	4.3e-13	1.29347
GO:0005634	C	nucleus	64	3874	1.1e-12	1.3e-11	1.65204
GO:0005737	C	cytoplasm	72	7085	2.1e-05	0.00023	1.01623
GO:0044444	C	cytoplasmic part	60	5646	3.5e-05	0.00035	1.0627
GO:0005739	C	mitochondrion	47	4228	0.0001	0.00096	1.11164
GO:0016020	C	membrane	48	4657	0.00049	0.0042	1.03071
GO:0044428	C	nuclear part	11	766	0.01	0.072	1.43603
GO:0044422	C	organelle part	11	766	0.01	0.072	1.43603
GO:0044446	C	intracellular organelle part	11	766	0.01	0.072	1.43603
GO:0031974	C	membrane-enclosed lumen	10	744	0.021	0.12	1.34409
GO:0031981	C	nuclear lumen	10	744	0.021	0.12	1.34409
GO:0043233	C	organelle lumen	10	744	0.021	0.12	1.34409
GO:0070013	C	intracellular organelle lumen	10	744	0.021	0.12	1.34409
GO:0043232	C	intracellular non-membrane-bounded organelle	11	1122	0.1	0.51	0.980392
GO:0043228	C	non-membrane-bounded organelle	11	1122	0.1	0.51	0.980392
GO:0030312	C	external encapsulating structure	21	2595	0.15	0.64	0.809249
GO:0005618	C	cell wall	21	2595	0.15	0.64	0.809249
GO:0005886	C	plasma membrane	10	1066	0.14	0.64	0.938086
GO:0009536	C	plastid	11	1255	0.17	0.73	0.876494
GO:0009579	C	thylakoid	7	906	0.35	1	0.772627
GO:0005730	C	nucleolus	6	699	0.28	1	0.858369
Abbreviation: P: biological process; C: celluar component; F: molecular function
