# Supplementary material for: Identification of Novel and Conserved miRNAs from Extreme Halophyte, Oryza coarctata, a Wild Relative of Rice
Source: PLoS One. 2015 Oct 27;10(10):e0140675. doi: 10.1371/journal.pone.0140675 (PMC4623511; doi:10.1371/journal.pone.0140675)
Supplement: S12 Table — The homologs of rice gene orthologues are given. (XLSX) [file pone.0140675.s017.xlsx]

## Sheet: Sheet1
KEGG statistics of the control library
Enzyme	Ezyme ID	Seqs of Enzyme	Seqs	Pathway ID
synthase	ec:2.5.1.47	1	LOC_Os04g08350.2	map00270
oxidase	ec:1.3.3.6	1	LOC_Os05g07090.1	map01040
dehydrogenase	ec:1.1.1.145	1	LOC_Os09g31514.3	map00984
synthase	ec:2.5.1.47	1	LOC_Os04g08350.2	map00920
invertase	ec:3.2.1.26	2	LOC_Os02g34560.2, LOC_Os02g34560.1	map00052
4-epimerase	ec:5.1.3.2	1	LOC_Os07g04690.2	map00052
reductase	ec:1.17.1.8	1	LOC_Os02g24020.1	map00300
dioxygenase	ec:1.14.11.2	1	LOC_Os05g41010.1	map00330
O-acyltransferase	ec:2.3.1.43	1	LOC_Os09g33820.3	map00564
synthase	ec:2.4.1.34	1	LOC_Os03g03610.1	map00500
glycogenase	ec:3.2.1.1	1	LOC_Os08g36910.1	map00500
invertase	ec:3.2.1.26	2	LOC_Os02g34560.2, LOC_Os02g34560.1	map00500
alpha-glucosidase	ec:3.2.1.48	2	LOC_Os02g34560.2, LOC_Os02g34560.1	map00500
pectin depolymerase	ec:3.2.1.15	1	LOC_Os02g03750.1	map00500
oxidase	ec:1.3.3.6	1	LOC_Os05g07090.1	map00592
phosphatase	ec:3.6.1.15	1	LOC_Os08g14850.1	map00730
dehydrogenase	ec:1.1.1.145	1	LOC_Os09g31514.3	map00140
cyclohydrolase I	ec:3.5.4.16	1	LOC_Os04g56710.1	map00790
N-methyltransferase	ec:2.1.1.43	1	LOC_Os02g40770.1	map00310
adenylpyrophosphatase	ec:3.6.1.3	2	LOC_Os04g53760.1, LOC_Os03g06139.1	map00230
phosphatase	ec:3.6.1.15	1	LOC_Os08g14850.1	map00230
dehydrogenase (aminomethyl-transferring)	ec:1.4.4.2	1	LOC_Os06g40940.1	map00260
synthase	ec:4.4.1.9	1	LOC_Os04g08350.2	map00460
isomerase	ec:5.5.1.6	1	LOC_Os02g21520.1	map00941
oxidase	ec:1.3.3.6	1	LOC_Os05g07090.1	map00071
pectin depolymerase	ec:3.2.1.15	1	LOC_Os02g03750.1	map00040
ligase	ec:6.1.1.9	1	LOC_Os03g02100.1	map00970
4-epimerase	ec:5.1.3.5	1	LOC_Os07g04690.2	map00520
4-epimerase	ec:5.1.3.2	1	LOC_Os07g04690.2	map00520

## Sheet: Sheet2
Supplementary Table S12: The miRNA targets involved in O. coarctata salinity stress response according to a KEGG pathway analysis. The homologs of rice gene orthologues are given.
KEGG statistics of the salt treated library
Pathway	Seqs in Pathway	Enzyme	Ezyme ID	Seqs of Enzyme	Seqs	Pathway ID
Phenylpropanoid biosynthesis	2	lactoperoxidase	ec:1.11.1.7	1	LOC_Os12g08920.1	map00940
Phenylpropanoid biosynthesis	2	ligase	ec:6.2.1.12	1	LOC_Os06g44620.2	map00940
Phenylalanine metabolism	2	lactoperoxidase	ec:1.11.1.7	1	LOC_Os12g08920.1	map00360
Phenylalanine metabolism	2	ligase	ec:6.2.1.12	1	LOC_Os06g44620.2	map00360
Pentose and glucuronate interconversions	1	pectin depolymerase	ec:3.2.1.15	1	LOC_Os08g01600.1	map00040
Biotin metabolism	1	synthase I	ec:2.3.1.41	1	LOC_Os04g36800.1	map00780
Taurine and hypotaurine metabolism	1	dioxygenase	ec:1.13.11.19	1	LOC_Os03g45210.1	map00430
Fatty acid biosynthesis	1	synthase I	ec:2.3.1.41	1	LOC_Os04g36800.1	map00061
Indole alkaloid biosynthesis	1	synthase	ec:4.3.3.2	1	LOC_Os06g41850.1	map00901
Pentose phosphate pathway	1	deoxyribokinase	ec:2.7.1.15	1	LOC_Os08g45180.1	map00030
Starch and sucrose metabolism	2	4-alpha-galacturonosyltransferase	ec:2.4.1.43	1	LOC_Os09g30280.1	map00500
Starch and sucrose metabolism	2	pectin depolymerase	ec:3.2.1.15	1	LOC_Os08g01600.1	map00500
Ubiquinone and other terpenoid-quinone biosynthesis	1	ligase	ec:6.2.1.12	1	LOC_Os06g44620.2	map00130
Lysine degradation	2	N-methyltransferase	ec:2.1.1.43	2	LOC_Os05g41172.2, LOC_Os06g16390.1	map00310
Purine metabolism	2	adenylpyrophosphatase	ec:3.6.1.3	1	LOC_Os07g18874.1	map00230
Purine metabolism	2	phosphatase	ec:3.6.1.15	1	LOC_Os06g16790.1	map00230
Amino sugar and nucleotide sugar metabolism	1	4-alpha-galacturonosyltransferase	ec:2.4.1.43	1	LOC_Os09g30280.1	map00520
Thiamine metabolism	1	phosphatase	ec:3.6.1.15	1	LOC_Os06g16790.1	map00730
