# Supplementary material for: Identification of Novel and Conserved miRNAs from Extreme Halophyte, Oryza coarctata, a Wild Relative of Rice
Source: PLoS One. 2015 Oct 27;10(10):e0140675. doi: 10.1371/journal.pone.0140675 (PMC4623511; doi:10.1371/journal.pone.0140675)
Supplement: S13 Table — (XLSX) [file pone.0140675.s018.xlsx]

## Sheet: Control library 
Supplimentray Table 13:Novel miRNAs of control library in selected monocot and dicot plants.
miRNA	Arabidopsis thaliana	Brachypodium distachyon	Brassica oleracea var. Oleracea	Hordeum vulgare subsp. Vulgare	Oryza barthii	Oryza brachyantha	Oryza glaberrima	Oryza glumipatula	Oryza sativa Indica Group	Oryza longistaminata	Oryza meridionalis	Oryza nivara	Oryza punctata	Oryza rufipogon	Oryza sativa Japonica Group	Populus trichocorpa	Prunus persica	Setaria italica	Sorghum bicolor	Theobroma cacao	Triticum aestivum	Vitis vinifera	Zea mays
oco-miR001-5p					+				+	+	+	+		+	+				+				+
oco-miR002-3p		+		+	+	+	+	+	+	+	+	+	+	+	+			+	+		+		+
oco-miR002-5p		+		+	+	+	+	+	+	+	+	+	+	+	+			+	+		+		+
oco-miR003-3p		+		+	+		+	+	+	+	+		+	+	+						+
oco-miR004-5p					+	+	+	+	+	+	+	+	+	+	+			+	+
oco-miR005-3p					+	+	+	+	+	+	+	+	+	+	+
oco-miR006-3p					+	+	+	+	+	+	+	+	+	+	+
oco-miR007-5p	+	+	+	+	+	+	+	+	+	+	+	+	+	+	+	+	+	+	+	+	+	+	+
oco-miR008-5p				+	+	+	+	+	+	+	+	+	+	+	+
oco-miR009-3p					+	+	+	+	+	+	+	+	+	+	+
oco-miR10-5p	+	+	+	+	+	+	+	+	+	+	+	+	+	+	+	+	+	+	+		+	+	+
oco-miR011-5p					+	+	+	+	+	+	+	+	+	+	+			+	+				+
oco-miR012-3p					+	+	+	+	+	+	+	+	+	+	+			+					+
oco-miR013-5p					+		+	+	+	+	+	+	+	+	+
oco-miR014-3p					+	+	+	+	+	+	+	+	+	+	+
oco-miR015-5p	+			+	+		+		+	+	+	+		+	+			+			+	+	+
oco-miR016-3p		+		+	+	+	+	+	+	+		+	+	+	+			+	+		+		+
oco-miR017-3p	+	+	+	+	+	+	+	+	+	+	+	+	+	+	+	+	+	+	+	+	+	+	+
oco-miR018-5p					+	+	+	+	+	+	+	+	+	+	+
oco-miR019-5p					+	+	+	+	+	+	+	+	+	+	+
oco-miR020-3p		+		+			+		+		+	+		+	+		+	+			+		+
oco-miR021-5p		+		+	+		+		+	+	+	+		+	+			+	+		+		+
oco-miR022-5p					+	+	+	+	+	+		+	+	+	+								+
oco-miR023-3p		+		+	+	+	+	+	+	+	+	+	+	+	+			+	+				+
oco-miR024-3p				+	+	+	+	+	+	+	+	+	+	+	+			+	+				+
oco-miR025-5p				+	+	+	+	+	+	+	+	+	+	+	+			+	+				+
oco-miR026-3p				+	+	+	+	+	+	+	+	+	+	+	+			+	+		+		+
oco-miR027-3p
oco-miR028-5p					+		+	+	+			+		+	+
oco-miR029-3p				+	+		+	+	+		+	+	+	+	+			+	+
oco-miR030-3p		+		+	+	+	+	+	+	+	+	+	+	+	+			+	+		+		+
oco-miR031-3p				+	+		+		+		+				+				+
oco-miR031-5p				+	+		+		+	+					+			+	+		+		+
oco-miR032-5p	+	+	+	+	+	+	+	+	+	+	+	+		+	+		+	+	+
oco-miR033-5p					+	+	+	+	+	+	+	+	+	+	+
oco-miR034-3p					+		+	+	+			+		+	+
oco-miR035-3p					+	+	+	+	+	+	+	+	+	+	+			+	+
oco-miR036-5p		+		+	+	+	+	+	+	+	+	+	+	+	+			+	+		+		+
oco-miR037-5p					+		+	+	+	+	+	+	+	+	+
oco-miR038-3p	+	+		+	+	+	+	+	+	+	+	+	+	+	+	+	+	+	+
oco-miR039-3p				+	+	+	+	+	+	+	+	+	+	+	+				+				+
oco-miR040-5p					+		+	+	+	+	+	+		+	+
oco-miR041-3p	+	+	+	+	+	+	+	+	+		+	+	+	+	+	+		+	+
oco-miR042-3p		+	+		+		+	+	+		+	+	+	+	+
oco-miR043-5p					+		+	+	+	+	+	+	+	+	+
oco-miR044-3p					+		+	+	+	+	+	+		+	+
oco-miR045-5p		+			+	+	+	+	+	+	+	+	+	+	+			+	+
oco-miR046-5p					+		+	+	+		+	+			+
oco-miR047-3p		+			+	+	+	+	+	+	+	+	+	+	+			+					+
oco-miR048-3p								+	+			+		+	+
oco-miR049-5p					+		+	+	+		+	+	+	+	+
oco-miR050-3p							+		+	+	+		+		+
oco-miR051-5p					+	+	+	+	+	+	+	+	+	+	+
oco-miR052-3p								+	+	+	+	+		+	+
oco-miR053-5p					+	+	+	+	+	+	+	+	+	+	+			+	+
oco-miR054-5p		+		+	+	+	+		+		+	+	+	+	+			+
oco-miR055-3p		+		+					+		+	+	+	+	+			+	+
oco-miR056-5p					+		+	+	+	+	+	+		+	+
oco-miR057-5p					+	+	+	+	+	+	+	+	+	+	+				+

## Sheet: Treated library
Table S13: Novel miRNAs in selected monocot and dicot plants.
name	Arabidopsis thaliana	Brachypodium distachyon	Brassica oleracea var. Oleracea	Hordeum vulgare subsp. Vulgare	Oryza barthii	Oryza brachyantha	Oryza glaberrima	Oryza glumipatula	Oryza sativa Indica Group	Oryza longistaminata	Oryza meridionalis	Oryza nivara	Oryza punctata	Oryza rufipogon	Oryza sativa Japonica Group	Populus trichocorpa	Prunus persica	Setaria italica	Sorghum bicolor	Theobroma cacao	Triticum aestivum	Vitis vinifera	Zea mays
oco-miR59-5p					+		+	+	+	+	+	+	+	+	+
oco-miR60-3p									+						+
oco-miR011-5p					+	+	+	+	+	+	+	+	+	+	+			+	+				+
oco-miR61-3p					+	+	+	+	+	+	+	+	+	+	+
oco-miR006-3p		+			+	+	+	+	+	+	+	+	+	+	+						+
oco-miR62-5p							+	+	+		+	+		+	+
oco-miR056-5p					+		+	+	+	+	+	+		+	+
oco-miR63-5p								+	+			+		+	+
oco-miR64-3p					+		+	+	+	+		+		+	+
oco-miR033-5p					+	+	+	+	+	+	+	+	+	+	+
oco-miR065-5p		+			+	+	+	+	+	+	+	+	+	+	+	+		+			+	+
oco-miR66-5p		+		+	+	+	+	+	+	+	+	+	+	+	+			+	+		+		+
oco-miR039-3p				+	+	+	+	+	+	+	+	+	+	+	+				+				+
oco-miR10-3p	+	+	+	+	+	+	+	+	+	+	+	+	+	+	+	+	+	+	+		+	+	+
oco-miR10-5p	+	+	+	+	+	+	+	+	+	+	+	+	+	+	+	+	+	+	+		+	+	+
oco-miR6+-3p				+		+	+	+	+			+	+	+	+			+	+		+	+	+
oco-miR68-5p									+						+
oco-miR014-3p					+	+	+	+	+	+	+	+	+	+	+
oco-miR69-5p					+		+	+	+	+	+	+	+	+	+
oco-miR040-5p					+		+	+	+	+	+	+		+	+
oco-miR+0-3p					+		+	+	+	+	+	+	+	+	+
oco-miR+0-5p					+		+	+	+	+	+	+	+	+	+
oco-miR+1-3p					+		+	+	+	+	+		+	+	+
oco-miR013-5p					+		+	+	+	+	+	+		+	+
oco-miR+2-3p					+		+	+	+	+	+	+
oco-miR020-3p		+		+			+		+		+	+		+	+		+	+			+		+
oco-miR+3-3p					+		+	+	+	+	+	+		+	+
oco-miR016-3p		+		+	+	+	+	+	+	+	+	+	+	+	+			+	+		+		+
oco-miR022-5p					+	+	+	+	+	+		+	+	+	+								+
oco-miR+4-3p							+	+	+		+	+		+	+
oco-miR+5-5p					+		+	+	+		+	+	+	+	+
oco-miR044-3p					+		+	+	+	+	+	+		+	+
oco-miR+6-3p		+		+	+	+	+	+	+	+	+	+	+	+	+			+	+		+		+
oco-miR04+-3p		+			+	+	+	+	+	+	+	+	+	+	+			+					+
oco-miR030-3p		+		+	+	+	+	+	+	+	+	+	+	+	+			+	+		+		+
oco-miR++-5p		+		+	+	+	+	+	+	+	+	+	+	+	+			+	+		+		+
oco-miR+8-3p		+		+		+	+		+		+		+	+	+			+	+		+		+
oco-miR+9-5p		+		+		+	+		+		+		+	+	+			+	+		+		+
oco-miR046-5p					+		+	+	+		+	+			+
oco-miR80-3p		+		+		+	+	+	+		+	+		+	+			+	+		+		+
oco-miR80-5p		+		+		+	+	+	+		+	+		+	+			+	+		+		+
oco-miR81-5p					+	+	+	+	+		+	+	+	+	+						+
oco-miR026-3p				+	+	+	+	+	+	+	+	+	+	+	+			+	+		+		+
oco-miR031-5p				+	+		+		+	+					+			+	+		+		+
oco-miR82-5p					+		+	+	+	+		+		+	+
oco-miR83-5p									+			+	+	+	+			+
oco-miR84-3p					+			+	+	+	+	+		+	+			+					+
oco-miR85-3p					+		+	+	+		+	+		+	+
oco-miR86-3p				+	+	+	+	+	+	+	+	+	+	+	+		+	+	+		+	+	+
oco-miR8+-3p		+		+	+	+	+	+	+	+		+	+	+	+			+	+		+
oco-miR049-5p					+		+	+	+		+	+	+	+	+
oco-miR88-5p	+	+		+	+	+	+		+		+	+	+	+	+		+	+	+			+	+
oco-miR89-3p		+		+	+	+	+	+	+	+	+	+	+	+	+			+	+	+	+		+
oco-miR036-5p		+		+	+	+	+	+	+	+	+	+	+	+	+			+	+		+		+
oco-miR90-5p				+	+	+		+	+	+	+	+	+	+	+						+
oco-miR91-3p					+	+	+	+	+	+	+	+	+	+	+			+	+		+		+
oco-miR92-5p	+	+	+	+	+	+	+	+	+	+	+	+	+	+	+		+	+	+		+	+	+
